# Supplementary material for: Transmission Trees on a Known Pathogen Phylogeny: Enumeration and Sampling
Source: Mol Biol Evol. 2019 Mar 14;36(6):1333–43. doi: 10.1093/molbev/msz058 (PMC6526902; doi:10.1093/molbev/msz058)
Supplement: Supplementary_Material_msz058 [file supplementary_material_msz058.zip]

Archive with 9 entries (9 files):
- Appendix.pdf
- cpl-natbib.sty
- crop.sty
- HallAndColijn.bbl
- HallAndColijn.log
- MBE.cls
- natbib.bst
- refs.bib
- SuppFigures.pdf
