# Supplementary material for: Transmission Trees on a Known Pathogen Phylogeny: Enumeration and Sampling
Source: Mol Biol Evol. 2019 Mar 14;36(6):1333–43. doi: 10.1093/molbev/msz058 (PMC6526902; doi:10.1093/molbev/msz058)
Supplement: Supplementary_Material_msz058 [file supplementary_material_msz058.zip › HallAndColijn.bbl]

\begin{thebibliography}{}

\bibitem[Aldrin {\em et~al.}(2011)Aldrin, Lyngstad, Kristoffersen, Storvik,
  Borgan, and Jansen]{aldrin_modelling_2011}
Aldrin, M., Lyngstad, T.~M., Kristoffersen, A.~B., Storvik, B., Borgan, {\O}.,
  and Jansen, P.~A. 2011.
\newblock Modelling the spread of infectious salmon anaemia among salmon farms
  based on seaway distances between farms and genetic relationships between
  infectious salmon anaemia virus isolates.
\newblock {\em J R Soc Interface\/}, {8}(62): 1346--1356.

\bibitem[Blum and Fran{\c c}ois(2005)Blum and Fran{\c c}ois]{Blum2005-ne}
Blum, M. G.~B. and Fran{\c c}ois, O. 2005.
\newblock On statistical tests of phylogenetic tree imbalance: the sackin and
  other indices revisited.
\newblock {\em Math Biosci\/}, {195}(2): 141--153.

\bibitem[Bortolussi {\em et~al.}(2006)Bortolussi, Durand, Blum, and Fran{\c
  c}ois]{Bortolussi2006-cr}
Bortolussi, N., Durand, E., Blum, M., and Fran{\c c}ois, O. 2006.
\newblock aptreeshape: statistical analysis of phylogenetic tree shape.
\newblock {\em Bioinformatics\/}, {22}(3): 363--364.

\bibitem[Chessel {\em et~al.}(2004)Chessel, Dufour, and Thioulouse]{ADE4}
Chessel, D., Dufour, A.-B., and Thioulouse, J. 2004.
\newblock The {ade4} package -- {I}: One-table methods.
\newblock {\em R News\/}, {4}(1): 5--10.

\bibitem[Colijn and Gardy(2014)Colijn and Gardy]{Colijn2014-jo}
Colijn, C. and Gardy, J. 2014.
\newblock {Phylogenetic tree shapes resolve disease transmission patterns}.
\newblock {\em Evol Med Public Health\/}, {2014}(1): 96--108.

\bibitem[Didelot {\em et~al.}(2014)Didelot, Gardy, and
  Colijn]{didelot_bayesian_2014}
Didelot, X., Gardy, J., and Colijn, C. 2014.
\newblock Bayesian inference of infectious disease transmission from whole
  genome sequence data.
\newblock {\em Mol Biol Evol\/}, {31}(7): 1869--1879.

\bibitem[Didelot {\em et~al.}(2017)Didelot, Fraser, Gardy, and
  Colijn]{didelot_genomic_2017}
Didelot, X., Fraser, C., Gardy, J., and Colijn, C. 2017.
\newblock Genomic infectious disease epidemiology in partially sampled and
  ongoing outbreaks.
\newblock {\em Mol Biol Evol\/}, {34}(4): 997--1007.

\bibitem[Frost and Volz(2013)Frost and Volz]{Frost2013-ie}
Frost, S. D.~W. and Volz, E.~M. 2013.
\newblock {Modelling tree shape and structure in viral phylodynamics}.
\newblock {\em Philos T R Soc B\/}, {368}(1614): 20120208.

\bibitem[Giardina {\em et~al.}(2017)Giardina, Romero-Severson, Albert, Britton,
  and Leitner]{Giardina2017-eg}
Giardina, F., Romero-Severson, E.~O., Albert, J., Britton, T., and Leitner, T.
  2017.
\newblock {Inference of Transmission Network Structure from HIV Phylogenetic
  Trees}.
\newblock {\em PLOS Comput Biol\/}, {13}(1): e1005316.

\bibitem[Hall {\em et~al.}(2015)Hall, Woolhouse, and
  Rambaut]{hall_epidemic_2015}
Hall, M., Woolhouse, M., and Rambaut, A. 2015.
\newblock Epidemic reconstruction in a phylogenetics framework: transmission
  trees as partitions of the node set.
\newblock {\em {PLOS} Computl Biol\/}, {11}(12): e1004613.

\bibitem[Jombart {\em et~al.}(2014)Jombart, Cori, Didelot, Cauchemez, Fraser,
  and Ferguson]{jombart_bayesian_2014}
Jombart, T., Cori, A., Didelot, X., Cauchemez, S., Fraser, C., and Ferguson, N.
  2014.
\newblock Bayesian reconstruction of disease outbreaks by combining
  epidemiologic and genomic data.
\newblock {\em {PLOS} Comput Biol\/}, {10}(1): e1003457.

\bibitem[Jombart {\em et~al.}(2017)Jombart, Kendall, Almagro-Garcia, and
  Colijn]{Jombart2017-ow}
Jombart, T., Kendall, M., Almagro-Garcia, J., and Colijn, C. 2017.
\newblock treespace: Statistical exploration of landscapes of phylogenetic
  trees.
\newblock {\em Mol Ecol Resour\/}, {17}(6): 1385--1392.

\bibitem[Kenah {\em et~al.}(2016)Kenah, Britton, Halloran, and
  Longini]{Kenah2016-fn}
Kenah, E., Britton, T., Halloran, M.~E., and Longini, Jr, I.~M. 2016.
\newblock Molecular infectious disease epidemiology: Survival analysis and
  algorithms linking phylogenies to transmission trees.
\newblock {\em PLOS Comput Biol\/}, {12}(4): e1004869.

\bibitem[Kendall and Colijn(2016)Kendall and Colijn]{Kendall2016-bj}
Kendall, M. and Colijn, C. 2016.
\newblock Mapping phylogenetic trees to reveal distinct patterns of evolution.
\newblock {\em Mol Biol Evol\/}, {33}(10): 2735--2743.

\bibitem[Kendall {\em et~al.}(2018)Kendall, Ayabina, Xu, Stimson, and
  Colijn]{Kendall2018-gk}
Kendall, M., Ayabina, D., Xu, Y., Stimson, J., and Colijn, C. 2018.
\newblock Estimating transmission from genetic and epidemiological data: A
  metric to compare transmission trees.
\newblock {\em Stat Sci\/}, {33}(1): 70--85.

\bibitem[Klinkenberg {\em et~al.}(2017)Klinkenberg, Backer, Didelot, Colijn,
  and Wallinga]{klinkenberg_simultaneous_2017}
Klinkenberg, D., Backer, J.~A., Didelot, X., Colijn, C., and Wallinga, J. 2017.
\newblock Simultaneous inference of phylogenetic and transmission trees in
  infectious disease outbreaks.
\newblock {\em {PLOS} Comput Biol\/}, {13}(5): e1005495.

\bibitem[Lau {\em et~al.}(2015)Lau, Marion, Streftaris, and
  Gibson]{lau_systematic_2015}
Lau, M. S.~Y., Marion, G., Streftaris, G., and Gibson, G. 2015.
\newblock A systematic bayesian integration of epidemiological and genetic
  data.
\newblock {\em {PLOS} Comput Biol\/}, {11}(11): e1004633.

\bibitem[Leventhal {\em et~al.}(2012)Leventhal, Kouyos, Stadler, Von~Wyl, and
  {others}]{Leventhal2012-gz}
Leventhal, G.~E., Kouyos, R., Stadler, T., Von~Wyl, V., and {others} 2012.
\newblock {Inferring epidemic contact structure from phylogenetic trees}.
\newblock {\em PLOS Comput Biol\/}, {8}(3): e1002413.

\bibitem[Levine(2009)Levine]{Levine:2009aa}
Levine, L. 2009.
\newblock The sandpile group of a tree.
\newblock {\em Eur J Combin\/}, {30}(4): 1026--1035.

\bibitem[Mollentze {\em et~al.}(2014)Mollentze, Nel, Townsend, Roux, Hampson,
  Haydon, and Soubeyrand]{mollentze_bayesian_2014}
Mollentze, N., Nel, L.~H., Townsend, S., Roux, K.~l., Hampson, K., Haydon,
  D.~T., and Soubeyrand, S. 2014.
\newblock A bayesian approach for inferring the dynamics of partially observed
  endemic infectious diseases from space-time-genetic data.
\newblock {\em Proc R Soc B\/}, {281}(1782): 20133251.

\bibitem[Morelli {\em et~al.}(2012)Morelli, Th{\'e}baud, Chad{\oe}uf, King,
  Haydon, and Soubeyrand]{morelli_bayesian_2012}
Morelli, M.~J., Th{\'e}baud, G., Chad{\oe}uf, J., King, D.~P., Haydon, D.~T.,
  and Soubeyrand, S. 2012.
\newblock A {Bayesian} inference framework to reconstruct transmission trees
  using epidemiological and genetic data.
\newblock {\em {PLOS} Comput Biol\/}, {8}(11): e1002768.

\bibitem[Numminen {\em et~al.}(2014)Numminen, Chewapreecha, Sir{\'e}n, Turner,
  Turner, Bentley, and Corander]{Numminen2014-as}
Numminen, E., Chewapreecha, C., Sir{\'e}n, J., Turner, C., Turner, P., Bentley,
  S.~D., and Corander, J. 2014.
\newblock Two-phase importance sampling for inference about transmission trees.
\newblock {\em Proc R Soc B\/}, {281}(1794): 20141324.

\bibitem[Paradis and Schliep(2018)Paradis and Schliep]{paradis_ape_2018}
Paradis, E. and Schliep, K. 2018.
\newblock ape 5.0: an environment for modern phylogenetics and evolutionary
  analyses in {R}.
\newblock {\em Bioinformatics\/}, {35}(3): 526--528.

\bibitem[Robinson {\em et~al.}(2013)Robinson, Fyson, Cohen, Fraser, and
  Colijn]{Robinson2013-yc}
Robinson, K., Fyson, N., Cohen, T., Fraser, C., and Colijn, C. 2013.
\newblock {How the dynamics and structure of sexual contact networks shape
  pathogen phylogenies}.
\newblock {\em PLOS Comput Biol\/}, {9}(6): e1003105.

\bibitem[Roetzer {\em et~al.}(2013)Roetzer, Diel, Kohl, R{\"u}ckert, N{\"u}bel,
  Blom, Wirth, Jaenicke, Schuback, R{\"u}sch-Gerdes, Supply, Kalinowski, and
  Niemann]{Roetzer2013-na}
Roetzer, A., Diel, R., Kohl, T.~A., R{\"u}ckert, C., N{\"u}bel, U., Blom, J.,
  Wirth, T., Jaenicke, S., Schuback, S., R{\"u}sch-Gerdes, S., Supply, P.,
  Kalinowski, J., and Niemann, S. 2013.
\newblock Whole genome sequencing versus traditional genotyping for
  investigation of a mycobacterium tuberculosis outbreak: a longitudinal
  molecular epidemiological study.
\newblock {\em PLOS Med\/}, {10}(2): e1001387.

\bibitem[Sackin(1972)Sackin]{Sackin1972-bi}
Sackin, M.~J. 1972.
\newblock {"Good" and "Bad" Phenograms}.
\newblock {\em Syst Zool\/}, {21}(2): 225--226.

\bibitem[Skums {\em et~al.}(2017)Skums, Zelikovsky, Singh, Gussler, Dimitrova,
  Knyazev, Mandric, Ramachandran, Campo, Jha, Bunimovich, Costenbader, Sexton,
  O'Connor, Xia, and Khudyakov]{skums_quentin:_????}
Skums, P., Zelikovsky, A., Singh, R., Gussler, W., Dimitrova, Z., Knyazev, S.,
  Mandric, I., Ramachandran, S., Campo, D., Jha, D., Bunimovich, L.,
  Costenbader, E., Sexton, C., O'Connor, S., Xia, G.-l., and Khudyakov, Y.
  2017.
\newblock {QUENTIN}: reconstruction of disease transmissions from viral
  quasispecies genomic data.
\newblock {\em Bioinformatics\/}, {34}(1): 163--170.

\bibitem[Suchard {\em et~al.}(2018)Suchard, Lemey, Baele, Ayres, Drummond, and
  Rambaut]{Suchard2018-aa}
Suchard, M.~A., Lemey, P., Baele, G., Ayres, D.~L., Drummond, A.~J., and
  Rambaut, A. 2018.
\newblock Bayesian phylogenetic and phylodynamic data integration using {BEAST}
  1.10.
\newblock {\em Virus Evol\/}, {4}(1).

\bibitem[Worby {\em et~al.}(2014)Worby, Chang, Hanage, and
  Lipsitch]{Worby2014-zq}
Worby, C.~J., Chang, H.-H., Hanage, W.~P., and Lipsitch, M. 2014.
\newblock The distribution of pairwise genetic distances: a tool for
  investigating disease transmission.
\newblock {\em Genetics\/}, {198}(4): 1395--1404.

\bibitem[Worby {\em et~al.}(2016)Worby, O'Neill, Kypraios, Robotham, Angelis,
  Cartwright, Peacock, and Cooper]{Worby2016-nt}
Worby, C.~J., O'Neill, P.~D., Kypraios, T., Robotham, J.~V., Angelis, D.~D.,
  Cartwright, E. J.~P., Peacock, S.~J., and Cooper, B.~S. 2016.
\newblock Reconstructing transmission trees for communicable diseases using
  densely sampled genetic data.
\newblock {\em Ann Appl Stat\/}, {10}(1): 395--417.

\bibitem[Wymant {\em et~al.}(2017)Wymant, Hall, Ratmann, Bonsall, Golubchik,
  de~Cesare, Gall, Cornelissen, Fraser, and {STOP-HCV Consortium, The Maela
  Pneumococcal Collaboration, and The BEEHIVE Collaboration}]{Wymant2017-mj}
Wymant, C., Hall, M., Ratmann, O., Bonsall, D., Golubchik, T., de~Cesare, M.,
  Gall, A., Cornelissen, M., Fraser, C., and {STOP-HCV Consortium, The Maela
  Pneumococcal Collaboration, and The BEEHIVE Collaboration} 2017.
\newblock {PHYLOSCANNER}: Inferring transmission from within- and
  {Between-Host} pathogen genetic diversity.
\newblock {\em Mol Biol Evol\/}, {35}(3): 719–--733.

\bibitem[Ypma {\em et~al.}(2013)Ypma, Ballegooijen, and
  Wallinga]{ypma_relating_2013}
Ypma, R. J.~F., Ballegooijen, W. M.~v., and Wallinga, J. 2013.
\newblock Relating phylogenetic trees to transmission trees of infectious
  disease outbreaks.
\newblock {\em Genetics\/}, {195}(3): 1055--1062.

\bibitem[Yu {\em et~al.}(2017)Yu, Smith, Zhu, Guan, and Lam]{yu_ggtree:_2017}
Yu, G., Smith, D.~K., Zhu, H., Guan, Y., and Lam, T. T.-Y. 2017.
\newblock ggtree: an r package for visualization and annotation of phylogenetic
  trees with their covariates and other associated data.
\newblock {\em Methods Ecol Evol\/}, {8}(1): 28--36.

\end{thebibliography}
