# Supplementary material for: Transmission Trees on a Known Pathogen Phylogeny: Enumeration and Sampling
Source: Mol Biol Evol. 2019 Mar 14;36(6):1333–43. doi: 10.1093/molbev/msz058 (PMC6526902; doi:10.1093/molbev/msz058)
Supplement: Supplementary_Material_msz058 [file supplementary_material_msz058.zip › HallAndColijn.log]

This is pdfTeX, Version 3.14159265-2.6-1.40.18 (TeX Live 2017) (preloaded format=pdflatex 2017.7.7)  12 FEB 2019 15:47
entering extended mode
 restricted \write18 enabled.
 file:line:error style messages enabled.
 %&-line parsing enabled.
**HallAndColijn.tex
(./HallAndColijn.tex
LaTeX2e <2017-04-15>
Babel <3.10> and hyphenation patterns for 84 language(s) loaded.
(./MBE.cls
Document Class: MBE 2007/03/23 v1.4b Standard LaTeX document class
(./crop.sty
Package: crop 2001/11/16 v1.6 cropmarks (mf)
\CROP@width=\dimen102
\CROP@height=\dimen103
\CROP@index=\count79
 (/usr/local/texlive/2017/texmf-dist/tex/latex/graphics/graphics.sty
Package: graphics 2017/04/14 v1.1b Standard LaTeX Graphics (DPC,SPQR)
(/usr/local/texlive/2017/texmf-dist/tex/latex/graphics/trig.sty
Package: trig 2016/01/03 v1.10 sin cos tan (DPC)
)
(/usr/local/texlive/2017/texmf-dist/tex/latex/graphics-cfg/graphics.cfg
File: graphics.cfg 2016/06/04 v1.11 sample graphics configuration
)
Package graphics Info: Driver file: pdftex.def on input line 99.

(/usr/local/texlive/2017/texmf-dist/tex/latex/graphics-def/pdftex.def
File: pdftex.def 2017/01/12 v0.06k Graphics/color for pdfTeX

(/usr/local/texlive/2017/texmf-dist/tex/generic/oberdiek/infwarerr.sty
Package: infwarerr 2016/05/16 v1.4 Providing info/warning/error messages (HO)
)
(/usr/local/texlive/2017/texmf-dist/tex/generic/oberdiek/ltxcmds.sty
Package: ltxcmds 2016/05/16 v1.23 LaTeX kernel commands for general use (HO)
)
\Gread@gobject=\count80
))
\CROP@offset=\count81
Package crop Info: Local config file crop.cfg used on input line 346.

(/usr/local/texlive/2017/texmf-dist/tex/xelatex/xetexconfig/crop.cfg)

Package crop Warning: center options like `a4center' are obsolete and only
(crop)                provided for compatibility reasons. They will be removed
(crop)                in future releases. Use the new options `a4'
(crop)                and `center' separately instead. on input line 348.

)
Package crop Info: using pdf(la)tex graphics driver on input line 116.
 (/usr/local/texlive/2017/texmf-dist/tex/latex/base/inputenc.sty
Package: inputenc 2015/03/17 v1.2c Input encoding file
\inpenc@prehook=\toks14
\inpenc@posthook=\toks15
)
(/usr/local/texlive/2017/texmf-dist/tex/latex/amsmath/amsmath.sty
Package: amsmath 2016/11/05 v2.16a AMS math features
\@mathmargin=\skip41

For additional information on amsmath, use the `?' option.
(/usr/local/texlive/2017/texmf-dist/tex/latex/amsmath/amstext.sty
Package: amstext 2000/06/29 v2.01 AMS text

(/usr/local/texlive/2017/texmf-dist/tex/latex/amsmath/amsgen.sty
File: amsgen.sty 1999/11/30 v2.0 generic functions
\@emptytoks=\toks16
\ex@=\dimen104
))
(/usr/local/texlive/2017/texmf-dist/tex/latex/amsmath/amsbsy.sty
Package: amsbsy 1999/11/29 v1.2d Bold Symbols
\pmbraise@=\dimen105
)
(/usr/local/texlive/2017/texmf-dist/tex/latex/amsmath/amsopn.sty
Package: amsopn 2016/03/08 v2.02 operator names
)
\inf@bad=\count82
LaTeX Info: Redefining \frac on input line 213.
\uproot@=\count83
\leftroot@=\count84
LaTeX Info: Redefining \overline on input line 375.
\classnum@=\count85
\DOTSCASE@=\count86
LaTeX Info: Redefining \ldots on input line 472.
LaTeX Info: Redefining \dots on input line 475.
LaTeX Info: Redefining \cdots on input line 596.
\Mathstrutbox@=\box26
\strutbox@=\box27
\big@size=\dimen106
LaTeX Font Info:    Redeclaring font encoding OML on input line 712.
LaTeX Font Info:    Redeclaring font encoding OMS on input line 713.
\macc@depth=\count87
\c@MaxMatrixCols=\count88
\dotsspace@=\muskip10
\c@parentequation=\count89
\dspbrk@lvl=\count90
\tag@help=\toks17
\row@=\count91
\column@=\count92
\maxfields@=\count93
\andhelp@=\toks18
\eqnshift@=\dimen107
\alignsep@=\dimen108
\tagshift@=\dimen109
\tagwidth@=\dimen110
\totwidth@=\dimen111
\lineht@=\dimen112
\@envbody=\toks19
\multlinegap=\skip42
\multlinetaggap=\skip43
\mathdisplay@stack=\toks20
LaTeX Info: Redefining \[ on input line 2817.
LaTeX Info: Redefining \] on input line 2818.
)
(/usr/local/texlive/2017/texmf-dist/tex/latex/amsfonts/amssymb.sty
Package: amssymb 2013/01/14 v3.01 AMS font symbols

(/usr/local/texlive/2017/texmf-dist/tex/latex/amsfonts/amsfonts.sty
Package: amsfonts 2013/01/14 v3.01 Basic AMSFonts support
\symAMSa=\mathgroup4
\symAMSb=\mathgroup5
LaTeX Font Info:    Overwriting math alphabet `\mathfrak' in version `bold'
(Font)                  U/euf/m/n --> U/euf/b/n on input line 106.
))
(/usr/local/texlive/2017/texmf-dist/tex/latex/base/latexsym.sty
Package: latexsym 1998/08/17 v2.2e Standard LaTeX package (lasy symbols)
\symlasy=\mathgroup6
LaTeX Font Info:    Overwriting symbol font `lasy' in version `bold'
(Font)                  U/lasy/m/n --> U/lasy/b/n on input line 52.
)
(/usr/local/texlive/2017/texmf-dist/tex/latex/float/float.sty
Package: float 2001/11/08 v1.3d Float enhancements (AL)
\c@float@type=\count94
\float@exts=\toks21
\float@box=\box28
\@float@everytoks=\toks22
\@floatcapt=\box29
)
(/usr/local/texlive/2017/texmf-dist/tex/latex/graphics/epsfig.sty
Package: epsfig 1999/02/16 v1.7a (e)psfig emulation (SPQR)

(/usr/local/texlive/2017/texmf-dist/tex/latex/graphics/graphicx.sty
Package: graphicx 2014/10/28 v1.0g Enhanced LaTeX Graphics (DPC,SPQR)

(/usr/local/texlive/2017/texmf-dist/tex/latex/graphics/keyval.sty
Package: keyval 2014/10/28 v1.15 key=value parser (DPC)
\KV@toks@=\toks23
)
\Gin@req@height=\dimen113
\Gin@req@width=\dimen114
)
\epsfxsize=\dimen115
\epsfysize=\dimen116
)
(/usr/local/texlive/2017/texmf-dist/tex/latex/wrapfig/wrapfig.sty
\wrapoverhang=\dimen117
\WF@size=\dimen118
\c@WF@wrappedlines=\count95
\WF@box=\box30
\WF@everypar=\toks24
Package: wrapfig 2003/01/31  v 3.6
)
(/usr/local/texlive/2017/texmf-dist/tex/latex/sttools/stfloats.sty
Package: stfloats 2017/03/27 v3.3 Improve float mechanism and baselineskip sett
ings
\@dblbotnum=\count96
\c@dblbotnumber=\count97
)
(/usr/local/texlive/2017/texmf-dist/tex/latex/tools/multicol.sty
Package: multicol 2017/04/11 v1.8q multicolumn formatting (FMi)
\c@tracingmulticols=\count98
\mult@box=\box31
\multicol@leftmargin=\dimen119
\c@unbalance=\count99
\c@collectmore=\count100
\doublecol@number=\count101
\multicoltolerance=\count102
\multicolpretolerance=\count103
\full@width=\dimen120
\page@free=\dimen121
\premulticols=\dimen122
\postmulticols=\dimen123
\multicolsep=\skip44
\multicolbaselineskip=\skip45
\partial@page=\box32
\last@line=\box33
\maxbalancingoverflow=\dimen124
\mult@rightbox=\box34
\mult@grightbox=\box35
\mult@gfirstbox=\box36
\mult@firstbox=\box37
\@tempa=\box38
\@tempa=\box39
\@tempa=\box40
\@tempa=\box41
\@tempa=\box42
\@tempa=\box43
\@tempa=\box44
\@tempa=\box45
\@tempa=\box46
\@tempa=\box47
\@tempa=\box48
\@tempa=\box49
\@tempa=\box50
\@tempa=\box51
\@tempa=\box52
\@tempa=\box53
\@tempa=\box54
\c@columnbadness=\count104
\c@finalcolumnbadness=\count105
\last@try=\dimen125
\multicolovershoot=\dimen126
\multicolundershoot=\dimen127
\mult@nat@firstbox=\box55
\colbreak@box=\box56
\mc@col@check@num=\count106
)
(/usr/local/texlive/2017/texmf-dist/tex/latex/graphics/rotating.sty
Package: rotating 2016/08/11 v2.16d rotated objects in LaTeX

(/usr/local/texlive/2017/texmf-dist/tex/latex/base/ifthen.sty
Package: ifthen 2014/09/29 v1.1c Standard LaTeX ifthen package (DPC)
)
\c@r@tfl@t=\count107
\rotFPtop=\skip46
\rotFPbot=\skip47
\rot@float@box=\box57
\rot@mess@toks=\toks25
)
(/usr/local/texlive/2017/texmf-dist/tex/latex/multirow/multirow.sty
Package: multirow 2016/11/25 v2.2 Span multiple rows of a table
\multirow@colwidth=\skip48
\multirow@cntb=\count108
\multirow@dima=\skip49
\bigstrutjot=\dimen128
)
(/usr/local/texlive/2017/texmf-dist/tex/latex/tools/dcolumn.sty
Package: dcolumn 2014/10/28 v1.06 decimal alignment package (DPC)

(/usr/local/texlive/2017/texmf-dist/tex/latex/tools/array.sty
Package: array 2016/10/06 v2.4d Tabular extension package (FMi)
\col@sep=\dimen129
\extrarowheight=\dimen130
\NC@list=\toks26
\extratabsurround=\skip50
\backup@length=\skip51
))
(/usr/local/texlive/2017/texmf-dist/tex/latex/boxedminipage/boxedminipage.sty)
(/usr/local/texlive/2017/texmf-dist/tex/latex/base/makeidx.sty
Package: makeidx 2014/09/29 v1.0m Standard LaTeX package
)
(/usr/local/texlive/2017/texmf-dist/tex/latex/soul/soul.sty
Package: soul 2003/11/17 v2.4 letterspacing/underlining (mf)
\SOUL@word=\toks27
\SOUL@lasttoken=\toks28
\SOUL@cmds=\toks29
\SOUL@buffer=\toks30
\SOUL@token=\toks31
\SOUL@spaceskip=\skip52
\SOUL@ttwidth=\dimen131
\SOUL@uldp=\dimen132
\SOUL@ulht=\dimen133
)
(/usr/local/texlive/2017/texmf-dist/tex/latex/url/url.sty
\Urlmuskip=\muskip11
Package: url 2013/09/16  ver 3.4  Verb mode for urls, etc.
)
(/usr/local/texlive/2017/texmf-dist/tex/latex/tools/xspace.sty
Package: xspace 2014/10/28 v1.13 Space after command names (DPC,MH)
)
(/usr/local/texlive/2017/texmf-dist/tex/latex/graphics/color.sty
Package: color 2016/07/10 v1.1e Standard LaTeX Color (DPC)

(/usr/local/texlive/2017/texmf-dist/tex/latex/graphics-cfg/color.cfg
File: color.cfg 2016/01/02 v1.6 sample color configuration
)
Package color Info: Driver file: pdftex.def on input line 147.
)

LaTeX Font Warning: Font shape `OT1/cmr/m/n' in size <10.5> not available
(Font)              size <10.95> substituted on input line 124.

\cropenskip=\dimen134
\PVskip=\dimen135
\jnameskip=\skip53
\titleskip=\dimen136
\authorskip=\dimen137
\ruleskip=\dimen138
\ruleht=\dimen139
\belowmktitskip=\skip54
\alignmkadj=\skip55
\alignadj=\skip56
\aboveheaderskip=\skip57
\belowheaderskip=\skip58
\abovefmheaderskip=\skip59
\belowfmheaderskip=\skip60
\abovecnskip=\skip61
\belowcnskip=\skip62
\abovectskip=\skip63
\belowctskip=\skip64
\aboveauskip=\skip65
\belowauskip=\skip66
\aboveaffskip=\skip67
\belowaffskip=\skip68
\abovefmcnskip=\skip69
\belowfmcnskip=\skip70
\abovefmctskip=\skip71
\belowfmctskip=\skip72
\firstlinefixedpos=\skip73
\chapnobox=\box58
\chapwdwidth=\dimen140
\chapnowd=\dimen141
\chrulesp=\dimen142
\droplines=\count109
\dropsep=\dimen143
\capvskip=\skip74
\caphskip=\skip75
\capwd=\dimen144
\droplinewd=\dimen145
\c@part=\count110
\c@chapter=\count111
\c@section=\count112
\c@subsection=\count113
\c@subsubsection=\count114
\c@paragraph=\count115
\c@subparagraph=\count116
\c@subsubparagraph=\count117
\labelwidthi=\dimen146
\labelwidthii=\dimen147
\labelwidthiii=\dimen148
\labelwidthiv=\dimen149
\topsepi=\skip76
\topsepii=\skip77
\topsepiii=\skip78
\topsepiv=\skip79
\itemsepi=\skip80
\itemsepii=\skip81
\itemsepiii=\skip82
\itemsepiv=\skip83
\labelsepi=\dimen150
\labelsepii=\dimen151
\labelsepiii=\dimen152
\labelsepiv=\dimen153
\parsepi=\dimen154
\parsepii=\dimen155
\parsepiii=\dimen156
\parsepiv=\dimen157
\rightmargini=\dimen158
\rightmarginii=\dimen159
\rightmarginiii=\dimen160
\rightmarginiv=\dimen161
\itemindenti=\dimen162
\itemindentii=\dimen163
\itemindentiii=\dimen164
\itemindentiv=\dimen165
\labelleftmargin=\dimen166
\c@figure=\count118
\c@table=\count119
\abovecaptionskip=\skip84
\belowcaptionskip=\skip85
\figurewidth=\dimen167
\figureheight=\dimen168
\dwidth=\dimen169
\dheight=\dimen170
\ncolumns=\count120
\nrows=\count121
\tablewd=\dimen171
\tablewidth=\dimen172
\captionwd=\dimen173
\tempbox=\box59
\tableleftskip=\skip86
\tablerightskip=\skip87
\tablecapleftskip=\skip88
\tablecaprightskip=\skip89
\tablefootleftskip=\skip90
\tablefootrightskip=\skip91
\rotdimen=\dimen174
\footnumskip=\dimen175
\bibindent=\dimen176
\maxbibwd=\dimen177
(./cpl-natbib.sty
Package: cpl-natbib 2000/07/24 7.0a (PWD)
\bibhang=\skip92
\bibsep=\skip93
LaTeX Info: Redefining \cite on input line 509.
\c@NAT@ctr=\count122
)
\hours=\count123
\minutes=\count124
\grid@sidemargin=\dimen178
\grid@wd=\dimen179
\grid@ht=\dimen180
\grid@linewd=\dimen181
\grid@topofline=\dimen182
LaTeX Info: Redefining \textso on input line 2510.
\currfontsize=\dimen183

(/usr/local/texlive/2017/texmf-dist/tex/latex/amscls/amsthm.sty
Package: amsthm 2015/03/04 v2.20.2
\thm@style=\toks32
\thm@bodyfont=\toks33
\thm@headfont=\toks34
\thm@notefont=\toks35
\thm@headpunct=\toks36
\thm@preskip=\skip94
\thm@postskip=\skip95
\thm@headsep=\skip96
\dth@everypar=\toks37
)
\c@defn=\count125
\c@propn=\count126
\c@Lem=\count127
\c@rem=\count128
\@indexfile=\write3
\openout3 = `HallAndColijn.idx'.


Writing index file HallAndColijn.idx
)

LaTeX Warning: Unused global option(s):
    [nogrid].

(./HallAndColijn.aux)
\openout1 = `HallAndColijn.aux'.

LaTeX Font Info:    Checking defaults for OML/cmm/m/it on input line 22.
LaTeX Font Info:    ... okay on input line 22.
LaTeX Font Info:    Checking defaults for T1/cmr/m/n on input line 22.
LaTeX Font Info:    ... okay on input line 22.
LaTeX Font Info:    Checking defaults for OT1/cmr/m/n on input line 22.
LaTeX Font Info:    ... okay on input line 22.
LaTeX Font Info:    Checking defaults for OMS/cmsy/m/n on input line 22.
LaTeX Font Info:    ... okay on input line 22.
LaTeX Font Info:    Checking defaults for OMX/cmex/m/n on input line 22.
LaTeX Font Info:    ... okay on input line 22.
LaTeX Font Info:    Checking defaults for U/cmr/m/n on input line 22.
LaTeX Font Info:    ... okay on input line 22.

(/usr/local/texlive/2017/texmf-dist/tex/context/base/mkii/supp-pdf.mkii
[Loading MPS to PDF converter (version 2006.09.02).]
\scratchcounter=\count129
\scratchdimen=\dimen184
\scratchbox=\box60
\nofMPsegments=\count130
\nofMParguments=\count131
\everyMPshowfont=\toks38
\MPscratchCnt=\count132
\MPscratchDim=\dimen185
\MPnumerator=\count133
\makeMPintoPDFobject=\count134
\everyMPtoPDFconversion=\toks39
) (/usr/local/texlive/2017/texmf-dist/tex/generic/oberdiek/pdftexcmds.sty
Package: pdftexcmds 2017/03/19 v0.25 Utility functions of pdfTeX for LuaTeX (HO
)

(/usr/local/texlive/2017/texmf-dist/tex/generic/oberdiek/ifluatex.sty
Package: ifluatex 2016/05/16 v1.4 Provides the ifluatex switch (HO)
Package ifluatex Info: LuaTeX not detected.
)
(/usr/local/texlive/2017/texmf-dist/tex/generic/oberdiek/ifpdf.sty
Package: ifpdf 2017/03/15 v3.2 Provides the ifpdf switch
)
Package pdftexcmds Info: LuaTeX not detected.
Package pdftexcmds Info: \pdf@primitive is available.
Package pdftexcmds Info: \pdf@ifprimitive is available.
Package pdftexcmds Info: \pdfdraftmode found.
)
(/usr/local/texlive/2017/texmf-dist/tex/latex/oberdiek/epstopdf-base.sty
Package: epstopdf-base 2016/05/15 v2.6 Base part for package epstopdf

(/usr/local/texlive/2017/texmf-dist/tex/latex/oberdiek/grfext.sty
Package: grfext 2016/05/16 v1.2 Manage graphics extensions (HO)

(/usr/local/texlive/2017/texmf-dist/tex/generic/oberdiek/kvdefinekeys.sty
Package: kvdefinekeys 2016/05/16 v1.4 Define keys (HO)
))
(/usr/local/texlive/2017/texmf-dist/tex/latex/oberdiek/kvoptions.sty
Package: kvoptions 2016/05/16 v3.12 Key value format for package options (HO)

(/usr/local/texlive/2017/texmf-dist/tex/generic/oberdiek/kvsetkeys.sty
Package: kvsetkeys 2016/05/16 v1.17 Key value parser (HO)

(/usr/local/texlive/2017/texmf-dist/tex/generic/oberdiek/etexcmds.sty
Package: etexcmds 2016/05/16 v1.6 Avoid name clashes with e-TeX commands (HO)
Package etexcmds Info: Could not find \expanded.
(etexcmds)             That can mean that you are not using pdfTeX 1.50 or
(etexcmds)             that some package has redefined \expanded.
(etexcmds)             In the latter case, load this package earlier.
)))
Package epstopdf-base Info: Redefining graphics rule for `.eps' on input line 4
38.
Package grfext Info: Graphics extension search list:
(grfext)             [.png,.pdf,.jpg,.mps,.jpeg,.jbig2,.jb2,.PNG,.PDF,.JPG,.JPE
G,.JBIG2,.JB2,.eps]
(grfext)             \AppendGraphicsExtensions on input line 456.

(/usr/local/texlive/2017/texmf-dist/tex/latex/latexconfig/epstopdf-sys.cfg
File: epstopdf-sys.cfg 2010/07/13 v1.3 Configuration of (r)epstopdf for TeX Liv
e
))

LaTeX Font Warning: Font shape `OT1/cmr/b/n' in size <20> not available
(Font)              size <20.74> substituted on input line 40.


LaTeX Font Warning: Font shape `OT1/cmr/m/n' in size <12.5> not available
(Font)              size <12> substituted on input line 40.

LaTeX Font Info:    Calculating math sizes for size <12.5> on input line 40.

LaTeX Font Warning: Font shape `OML/cmm/m/it' in size <12.5> not available
(Font)              size <12> substituted on input line 40.


LaTeX Font Warning: Font shape `OMS/cmsy/m/n' in size <12.5> not available
(Font)              size <12> substituted on input line 40.

LaTeX Font Info:    Try loading font information for U+msa on input line 40.
(/usr/local/texlive/2017/texmf-dist/tex/latex/amsfonts/umsa.fd
File: umsa.fd 2013/01/14 v3.01 AMS symbols A
)
LaTeX Font Info:    Try loading font information for U+msb on input line 40.

(/usr/local/texlive/2017/texmf-dist/tex/latex/amsfonts/umsb.fd
File: umsb.fd 2013/01/14 v3.01 AMS symbols B
)
LaTeX Font Info:    Try loading font information for U+lasy on input line 40.

(/usr/local/texlive/2017/texmf-dist/tex/latex/base/ulasy.fd
File: ulasy.fd 1998/08/17 v2.2e LaTeX symbol font definitions
)

LaTeX Font Warning: Font shape `U/lasy/m/n' in size <12.5> not available
(Font)              size <12> substituted on input line 40.


LaTeX Font Warning: Font shape `OT1/cmr/m/m' undefined
(Font)              using `OT1/cmr/m/n' instead on input line 40.

LaTeX Font Info:    Font shape `U/lasy/b/n' in size <8> not available
(Font)              Font shape `U/lasy/m/n' tried instead on input line 40.
LaTeX Font Info:    Font shape `U/lasy/b/n' in size <6> not available
(Font)              Font shape `U/lasy/m/n' tried instead on input line 40.

LaTeX Font Warning: Font shape `OT1/cmr/bx/m' undefined
(Font)              using `OT1/cmr/bx/n' instead on input line 40.


LaTeX Font Warning: Font shape `OT1/cmr/b/n' in size <13> not available
(Font)              size <12> substituted on input line 40.


LaTeX Font Warning: Font shape `OT1/cmss/b/m' undefined
(Font)              using `OT1/cmss/m/n' instead on input line 40.


LaTeX Font Warning: Font shape `OT1/cmss/m/n' in size <10.5> not available
(Font)              size <10.95> substituted on input line 40.


LaTeX Font Warning: Font shape `OT1/cmr/m/m' in size <10.5> not available
(Font)              size <10.95> substituted on input line 40.


LaTeX Font Warning: Font shape `OT1/cmr/m/it' in size <10.5> not available
(Font)              size <10.95> substituted on input line 47.


Underfull \hbox (badness 2103) in paragraph at lines 47--48
\OT1/cmr/m/m/10.95 transmission tree (a graph representing who
 []


Underfull \hbox (badness 1509) in paragraph at lines 47--48
\OT1/cmr/m/m/10.95 approaches, a phylogenetic tree reconstructed
 []


Underfull \hbox (badness 1231) in paragraph at lines 47--48
\OT1/cmr/m/m/10.95 from sequences for pathogens sampled in an
 []


Underfull \hbox (badness 4416) in paragraph at lines 47--48
\OT1/cmr/m/m/10.95 further assume that internal nodes in the
 []


Underfull \hbox (badness 1924) in paragraph at lines 47--48
\OT1/cmr/m/it/10.95 et al.\OT1/cmr/m/m/10.95 , 2015; Mollentze \OT1/cmr/m/it/10
.95 et al.\OT1/cmr/m/m/10.95 , 2014; Morelli
 []


Underfull \hbox (badness 1102) in paragraph at lines 47--48
\OT1/cmr/m/m/10.95 infection dates, while others do not (Didelot
 []


Underfull \vbox (badness 10000) has occurred while \output is active []


Underfull \vbox (badness 10000) has occurred while \output is active []


LaTeX Font Warning: Font shape `OT1/cmr/bx/n' in size <20> not available
(Font)              size <20.74> substituted on input line 48.


Underfull \hbox (badness 10000) has occurred while \output is active
[]
 []


LaTeX Font Warning: Font shape `OT1/cmr/m/rmdefault' undefined
(Font)              using `OT1/cmr/m/n' instead on input line 48.


Overfull \hbox (5.70001pt too wide) has occurred while \output is active
| []
 []

[1{/usr/local/texlive/2017/texmf-var/fonts/map/pdftex/updmap/pdftex.map}


]
Underfull \hbox (badness 10000) in paragraph at lines 49--50
[]\OT1/cmr/m/m/10.95 The assumption of coinciding lineage
 []


Underfull \hbox (badness 1371) in paragraph at lines 49--50
\OT1/cmr/m/m/10.95 coalescences and transmission events may be
 []


Underfull \hbox (badness 2608) in paragraph at lines 49--50
\OT1/cmr/m/m/10.95 unwise, and in particular it does not take
 []


Underfull \hbox (badness 5388) in paragraph at lines 49--50
\OT1/cmr/m/m/10.95 into account within-host pathogen diversity
 []


Underfull \hbox (badness 2012) in paragraph at lines 49--50
\OT1/cmr/m/m/10.95 (Giardina \OT1/cmr/m/it/10.95 et al.\OT1/cmr/m/m/10.95 , 201
7; Ypma \OT1/cmr/m/it/10.95 et al.\OT1/cmr/m/m/10.95 , 2013).
 []


Underfull \hbox (badness 1348) in paragraph at lines 49--50
\OT1/cmr/m/m/10.95 Several approaches have been taken that do
 []


Underfull \hbox (badness 5331) in paragraph at lines 49--50
\OT1/cmr/m/m/10.95 each lineage was present, the transmission
 []


Underfull \hbox (badness 1769) in paragraph at lines 49--50
\OT1/cmr/m/m/10.95 contains at least one tip and the subgraph
 []


Underfull \hbox (badness 1038) in paragraph at lines 49--50
\OT1/cmr/m/m/10.95 However, the mathematical properties of this
 []


Underfull \hbox (badness 1577) in paragraph at lines 51--52
\OT1/cmr/m/m/10.95 phylogeny and a correspondence of hosts to
 []


Underfull \hbox (badness 1264) in paragraph at lines 51--52
\OT1/cmr/m/m/10.95 about the timings of each infection, but we
 []


Underfull \vbox (badness 10000) has occurred while \output is active []


Underfull \hbox (badness 1655) in paragraph at lines 53--54
\OT1/cmr/m/m/10.95 transmission event is firmly (mathematically)
 []


Underfull \hbox (badness 1005) in paragraph at lines 53--54
\OT1/cmr/m/m/10.95 Uniform sampling from transmission trees on
 []


Underfull \hbox (badness 1043) in paragraph at lines 53--54
\OT1/cmr/m/m/10.95 a phylogeny is rapid and could allow public
 []


Underfull \hbox (badness 10000) in paragraph at lines 53--54
\OT1/cmr/m/m/10.95 health researchers who are reconstructing
 []


Underfull \hbox (badness 2735) in paragraph at lines 53--54
\OT1/cmr/m/m/10.95 all transmission trees consistent with a set
 []


Overfull \vbox (5.29997pt too high) has occurred while \output is active []


Underfull \hbox (badness 10000) has occurred while \output is active
\OT1/cmr/m/m/10 2
 []

[2]
LaTeX Font Info:    Calculating math sizes for size <10.5> on input line 59.


LaTeX Font Warning: Font shape `OML/cmm/m/it' in size <10.5> not available
(Font)              size <10.95> substituted on input line 59.


LaTeX Font Warning: Font shape `OMS/cmsy/m/n' in size <10.5> not available
(Font)              size <10.95> substituted on input line 59.


LaTeX Font Warning: Font shape `U/lasy/m/n' in size <10.5> not available
(Font)              size <10.95> substituted on input line 59.


Underfull \hbox (badness 1371) in paragraph at lines 59--60
\OT1/cmr/m/m/10.95 binary tree, without branch lengths. Let $\OMS/cmsy/m/n/10.9
5 T[]$
 []


Underfull \hbox (badness 1142) in paragraph at lines 61--62
[]\OT1/cmr/m/m/10.95 We follow the correspondence described by
 []


Underfull \hbox (badness 2790) in paragraph at lines 61--62
\OT1/cmr/m/m/10.95 and partitions of the node set of $\OMS/cmsy/m/n/10.95 T$ \O
T1/cmr/m/m/10.95 such
 []


Underfull \hbox (badness 2393) in paragraph at lines 61--62
\OT1/cmr/m/m/10.95 of the partition, and the subgraph induced
 []

<fig1.pdf, id=24, 534.4698pt x 478.76888pt>
File: fig1.pdf Graphic file (type pdf)
 <use fig1.pdf>
Package pdftex.def Info: fig1.pdf used on input line 65.
(pdftex.def)             Requested size: 248.39996pt x 222.51564pt.

Overfull \hbox (12.0pt too wide) in paragraph at lines 65--66
 [] 
 []


LaTeX Font Warning: Font shape `OT1/cmr/b/sc' undefined
(Font)              using `OT1/cmr/b/n' instead on input line 67.


Underfull \hbox (badness 3536) in paragraph at lines 67--67
\OT1/cmr/m/n/9 transmission trees labelled with their expression as
 []


Underfull \vbox (badness 10000) has occurred while \output is active []


LaTeX Font Warning: Font shape `OT1/cmr/m/n' in size <11.5> not available
(Font)              size <12> substituted on input line 72.


LaTeX Font Warning: Font shape `OT1/cmr/bx/n' in size <10.5> not available
(Font)              size <10.95> substituted on input line 74.


Overfull \vbox (5.29997pt too high) has occurred while \output is active []


[3 <./fig1.pdf>]
LaTeX Font Info:    Try loading font information for U+euf on input line 81.
 (/usr/local/texlive/2017/texmf-dist/tex/latex/amsfonts/ueuf.fd
File: ueuf.fd 2013/01/14 v3.01 Euler Fraktur
) <fig2.pdf, id=45, 402.43349pt x 311.92833pt>
File: fig2.pdf Graphic file (type pdf)
 <use fig2.pdf>
Package pdftex.def Info: fig2.pdf used on input line 96.
(pdftex.def)             Requested size: 223.55844pt x 173.28409pt.

<fig3.pdf, id=46, 455.89107pt x 683.01138pt>
File: fig3.pdf Graphic file (type pdf)
 <use fig3.pdf>
Package pdftex.def Info: fig3.pdf used on input line 106.
(pdftex.def)             Requested size: 223.55844pt x 334.93906pt.

Underfull \hbox (badness 1661) in paragraph at lines 107--107
[]\OT1/cmr/b/sc/9 FIG. 3. \OT1/cmr/m/n/9 An unrooted phylogeny (top) and the ei
ght
 []


LaTeX Font Warning: Font shape `OT1/cmr/m/sc' in size <10.5> not available
(Font)              size <10.95> substituted on input line 110.


Overfull \hbox (12.05571pt too wide) in paragraph at lines 113--113
[] 
 []


Underfull \vbox (badness 10000) has occurred while \output is active []


Overfull \vbox (5.29997pt too high) has occurred while \output is active []


Underfull \hbox (badness 10000) has occurred while \output is active
\OT1/cmr/m/m/10 4
 []

[4 <./fig2.pdf>] <fig4.pdf, id=54, 245.67093pt x 212.03775pt>
File: fig4.pdf Graphic file (type pdf)
 <use fig4.pdf>
Package pdftex.def Info: fig4.pdf used on input line 138.
(pdftex.def)             Requested size: 372.59995pt x 321.60509pt.

Underfull \hbox (badness 2941) in paragraph at lines 150--151
[]$\OMS/cmsy/m/n/10.95 L[]$ \OT1/cmr/m/m/10.95 is the tree with one tip, so
 []


Underfull \hbox (badness 10000) in paragraph at lines 150--151
\OMS/cmsy/m/n/10.95 j\OT1/cmr/bx/n/10.95 P\OT1/cmr/m/m/10.95 (\OMS/cmsy/m/n/10.
95 L[]\OT1/cmr/m/m/10.95 )\OMS/cmsy/m/n/10.95 j \OT1/cmr/m/m/10.95 = 1 = \OML/c
mm/m/it/10.95 F[]$ \OT1/cmr/m/m/10.95 and $\OMS/cmsy/m/n/10.95 j\OT1/cmr/bx/n/1
0.95 P\OT1/cmr/m/m/10.95 (\OMS/cmsy/m/n/10.95 L[]\OT1/cmr/m/m/10.95 )\OMS/cmsy/
m/n/10.95 j \OT1/cmr/m/m/10.95 = 1 = \OML/cmm/m/it/10.95 F[]$\OT1/cmr/m/m/10.95
 , then
 []


Underfull \hbox (badness 6348) in paragraph at lines 150--151
\OT1/cmr/m/m/10.95 proceed by induction. For $\OML/cmm/m/it/10.95 n > \OT1/cmr/
m/m/10.95 1$, the two
 []


Underfull \hbox (badness 1286) in paragraph at lines 150--151
\OT1/cmr/m/m/10.95 subtrees descended from the root of $\OMS/cmsy/m/n/10.95 L[]
$ \OT1/cmr/m/m/10.95 are
 []


Underfull \hbox (badness 5417) in paragraph at lines 150--151
\OMS/cmsy/m/n/10.95 L[]$ \OT1/cmr/m/m/10.95 and $\OMS/cmsy/m/n/10.95 L[]$\OT1/c
mr/m/m/10.95 . $\OMS/cmsy/m/n/10.95 j\OT1/cmr/bx/n/10.95 P\OT1/cmr/m/m/10.95 (\
OMS/cmsy/m/n/10.95 L[]\OT1/cmr/m/m/10.95 )\OMS/cmsy/m/n/10.95 j \OT1/cmr/m/m/10
.95 = \OMS/cmsy/m/n/10.95 j\OT1/cmr/bx/n/10.95 P\OT1/cmr/m/m/10.95 (\OMS/cmsy/m
/n/10.95 L[]\OT1/cmr/m/m/10.95 )\OMS/cmsy/m/n/10.95 j ^^B j\OT1/cmr/bx/n/10.95 
P\OT1/cmr/m/m/10.95 (\OMS/cmsy/m/n/10.95 L[]\OT1/cmr/m/m/10.95 )\OMS/cmsy/m/n/1
0.95 j \OT1/cmr/m/m/10.95 +
 []


Underfull \hbox (badness 10000) in paragraph at lines 150--151
\OMS/cmsy/m/n/10.95 j\OT1/cmr/bx/n/10.95 P\OT1/cmr/m/m/10.95 (\OMS/cmsy/m/n/10.
95 L[]\OT1/cmr/m/m/10.95 )\OMS/cmsy/m/n/10.95 j ^^B j\OT1/cmr/bx/n/10.95 P\OT1/
cmr/m/m/10.95 (\OMS/cmsy/m/n/10.95 L[]\OT1/cmr/m/m/10.95 )\OMS/cmsy/m/n/10.95 j
 \OT1/cmr/m/m/10.95 = \OML/cmm/m/it/10.95 F[] \OMS/cmsy/m/n/10.95 ^^B \OT1/cmr/
m/m/10.95 1 + \OML/cmm/m/it/10.95 F[] \OMS/cmsy/m/n/10.95 ^^B \OT1/cmr/m/m/10.9
5 1 = \OML/cmm/m/it/10.95 F[]$
 []


Underfull \hbox (badness 10000) in paragraph at lines 150--151
\OT1/cmr/m/m/10.95 and $\OMS/cmsy/m/n/10.95 j\OT1/cmr/bx/n/10.95 P\OT1/cmr/m/m/
10.95 (\OMS/cmsy/m/n/10.95 L[]\OT1/cmr/m/m/10.95 )\OMS/cmsy/m/n/10.95 j \OT1/cm
r/m/m/10.95 = \OMS/cmsy/m/n/10.95 j\OT1/cmr/bx/n/10.95 P\OT1/cmr/m/m/10.95 (\OM
S/cmsy/m/n/10.95 L[]\OT1/cmr/m/m/10.95 )\OMS/cmsy/m/n/10.95 j \OT1/cmr/m/m/10.9
5 + \OMS/cmsy/m/n/10.95 j\OT1/cmr/bx/n/10.95 P\OT1/cmr/m/m/10.95 (\OMS/cmsy/m/n
/10.95 L[]\OT1/cmr/m/m/10.95 )\OMS/cmsy/m/n/10.95 j ^^B j\OT1/cmr/bx/n/10.95 P\
OT1/cmr/m/m/10.95 (\OMS/cmsy/m/n/10.95 L[]\OT1/cmr/m/m/10.95 )\OMS/cmsy/m/n/10.
95 j \OT1/cmr/m/m/10.95 =
 []


Underfull \hbox (badness 2318) in paragraph at lines 153--154
\OT1/cmr/m/m/10.95 that $\OMS/cmsy/m/n/10.95 j\OT1/cmr/bx/n/10.95 P\OT1/cmr/m/m
/10.95 (\OMS/cmsy/m/n/10.95 L[]\OT1/cmr/m/m/10.95 )\OMS/cmsy/m/n/10.95 j \OT1/c
mr/m/m/10.95 = 4181$, $\OMS/cmsy/m/n/10.95 j\OT1/cmr/bx/n/10.95 P\OT1/cmr/m/m/1
0.95 (\OMS/cmsy/m/n/10.95 L[]\OT1/cmr/m/m/10.95 )\OMS/cmsy/m/n/10.95 j \OML/cmm
/m/it/10.95 > \OT1/cmr/m/m/10.95 2\OML/cmm/m/it/10.95 :\OT1/cmr/m/m/10.95 1 \OM
S/cmsy/m/n/10.95 ^^B \OT1/cmr/m/m/10.95 10[]$, and
 []


Underfull \hbox (badness 1688) in paragraph at lines 153--154
\OMS/cmsy/m/n/10.95 j\OT1/cmr/bx/n/10.95 P\OT1/cmr/m/m/10.95 (\OMS/cmsy/m/n/10.
95 L[]\OT1/cmr/m/m/10.95 )\OMS/cmsy/m/n/10.95 j \OML/cmm/m/it/10.95 > \OT1/cmr/
m/m/10.95 1\OML/cmm/m/it/10.95 :\OT1/cmr/m/m/10.95 7 \OMS/cmsy/m/n/10.95 ^^B \O
T1/cmr/m/m/10.95 10[]$ (the latter two to three
 []


Underfull \hbox (badness 10000) in paragraph at lines 155--156
[]\OT1/cmr/m/m/10.95 An alternative, non-recursive means of
 []


Underfull \hbox (badness 4752) in paragraph at lines 155--156
\OT1/cmr/m/m/10.95 calculating both $\OMS/cmsy/m/n/10.95 j\OT1/cmr/bx/n/10.95 P
\OT1/cmr/m/m/10.95 (\OMS/cmsy/m/n/10.95 T\OT1/cmr/m/m/10.95 )\OMS/cmsy/m/n/10.9
5 j$ \OT1/cmr/m/m/10.95 and $\OMS/cmsy/m/n/10.95 j\OT1/cmr/bx/n/10.95 P\OT1/cmr
/m/m/10.95 (\OMS/cmsy/m/n/10.95 T[]\OT1/cmr/m/m/10.95 )\OMS/cmsy/m/n/10.95 j$ \
OT1/cmr/m/m/10.95 using
 []


Underfull \hbox (badness 3209) in paragraph at lines 155--156
\OT1/cmr/m/m/10.95 applicable as it does not easily extend to
 []


Overfull \vbox (5.29997pt too high) has occurred while \output is active []


[5 <./fig3.pdf>]
Underfull \vbox (badness 10000) has occurred while \output is active []


Underfull \vbox (badness 10000) has occurred while \output is active []


Overfull \vbox (5.29997pt too high) has occurred while \output is active []


Underfull \hbox (badness 10000) has occurred while \output is active
\OT1/cmr/m/m/10 6
 []

[6 <./fig4.pdf>]
LaTeX Font Info:    Calculating math sizes for size <11.5> on input line 179.


LaTeX Font Warning: Font shape `OML/cmm/m/it' in size <11.5> not available
(Font)              size <12> substituted on input line 179.


LaTeX Font Warning: Font shape `OMS/cmsy/m/n' in size <11.5> not available
(Font)              size <12> substituted on input line 179.


LaTeX Font Warning: Font shape `OT1/cmr/bx/n' in size <11.5> not available
(Font)              size <12> substituted on input line 179.


LaTeX Font Warning: Font shape `U/lasy/m/n' in size <11.5> not available
(Font)              size <12> substituted on input line 179.


Underfull \hbox (badness 7522) in paragraph at lines 183--184
[]\OT1/cmr/m/m/10.95 Subsequently, when the traversal reaches
 []


Underfull \vbox (badness 10000) has occurred while \output is active []


LaTeX Font Warning: Font shape `OT1/cmtt/m/n' in size <10.5> not available
(Font)              size <10.95> substituted on input line 189.


Underfull \hbox (badness 3009) in paragraph at lines 189--190
[]\OT1/cmr/m/m/10.95 The enumeration and sampling algorithms
 []


Underfull \hbox (badness 3792) in paragraph at lines 189--190
\OT1/cmr/m/m/10.95 described above, as well as the extensions
 []


Underfull \hbox (badness 1331) in paragraph at lines 189--190
\OT1/cmr/m/m/10.95 described in section 3 of the Appendix, are
 []


Underfull \hbox (badness 5533) in paragraph at lines 189--190
\OT1/cmr/m/m/10.95 implemented in an open-source R package
 []


Underfull \hbox (badness 1371) in paragraph at lines 189--190
\OT1/cmr/bx/n/10.95 T\OT1/cmr/m/m/10.95 ree \OT1/cmr/bx/n/10.95 U\OT1/cmr/m/m/1
0.95 niform \OT1/cmr/bx/n/10.95 S\OT1/cmr/m/m/10.95 ampling), available at $\OT
1/cmtt/m/n/10.95 http :
 []


Underfull \hbox (badness 2671) in paragraph at lines 189--190
\OT1/cmtt/m/n/10.95 / / github . com / mdhall272 / STraTUS$\OT1/cmr/m/m/10.95 .
 There are
 []


Underfull \hbox (badness 1540) in paragraph at lines 189--190
\OT1/cmr/m/m/10.95 two key functions in the package. The first
 []


Underfull \hbox (badness 3590) in paragraph at lines 189--190
\OT1/cmr/m/m/10.95 is \OT1/cmtt/m/n/10.95 tt.generator\OT1/cmr/m/m/10.95 , whic
h takes as input an
 []


Underfull \hbox (badness 1117) in paragraph at lines 189--190
\OT1/cmr/m/m/10.95 chain, upper and lower bounds on infectious
 []


Underfull \hbox (badness 2626) in paragraph at lines 189--190
\OT1/cmr/m/m/10.95 can then be given to the second function,
 []


Overfull \vbox (5.29997pt too high) has occurred while \output is active []


[7]
Underfull \hbox (badness 1062) in paragraph at lines 196--197
\OT1/cmr/m/m/10.95 Sampling random transmission trees that are
 []


Underfull \hbox (badness 1571) in paragraph at lines 196--197
\OT1/cmr/m/m/10.95 applications in transmission inference and in
 []


Underfull \hbox (badness 1292) in paragraph at lines 196--197
\OT1/cmr/m/m/10.95 phylodynamics. In particular, there has been
 []


Underfull \hbox (badness 1824) in paragraph at lines 196--197
\OT1/cmr/m/m/10.95 at the time of sampling. The current work
 []


Underfull \hbox (badness 1629) in paragraph at lines 196--197
\OT1/cmr/m/m/10.95 quantitative comparison of transmission trees
 []

<fig5top.pdf, id=80, 582.175pt x 550.055pt>
File: fig5top.pdf Graphic file (type pdf)
 <use fig5top.pdf>
Package pdftex.def Info: fig5top.pdf used on input line 200.
(pdftex.def)             Requested size: 223.55844pt x 211.22208pt.

<fig5bottom.pdf, id=81, 582.175pt x 550.055pt>
File: fig5bottom.pdf Graphic file (type pdf)
 <use fig5bottom.pdf>
Package pdftex.def Info: fig5bottom.pdf used on input line 201.
(pdftex.def)             Requested size: 223.55844pt x 211.22208pt.

Underfull \hbox (badness 1377) in paragraph at lines 207--210
\OT1/cmr/m/m/10.95 where highly-transmitting individuals may be
 []


Underfull \hbox (badness 2547) in paragraph at lines 207--210
\OT1/cmr/m/m/10.95 difficult to identify directly, for example in
 []


Underfull \hbox (badness 1005) in paragraph at lines 207--210
\OT1/cmr/m/m/10.95 an infection to a large number of secondary
 []


Underfull \vbox (badness 10000) has occurred while \output is active []


Underfull \vbox (badness 10000) has occurred while \output is active []


Overfull \vbox (5.29997pt too high) has occurred while \output is active []


Underfull \hbox (badness 10000) has occurred while \output is active
\OT1/cmr/m/m/10 8
 []

[8 <./fig5top.pdf> <./fig5bottom.pdf>]
Missing character: There is no � in font cmr10!
Missing character: There is no � in font cmr10!
Missing character: There is no � in font cmr10!
Missing character: There is no � in font cmr10!
Missing character: There is no � in font cmr10!
Missing character: There is no � in font cmr10!

Underfull \vbox (badness 10000) has occurred while \output is active []


Underfull \hbox (badness 1314) in paragraph at lines 215--217
[]\OT1/cmr/m/m/10.95 We find that the relationship between the
 []


Underfull \hbox (badness 2443) in paragraph at lines 215--217
\OT1/cmr/m/m/10.95 phylogenetic tree and the dispersion of the
 []


Underfull \hbox (badness 1286) in paragraph at lines 215--217
\OT1/cmr/m/m/10.95 timings of infection are restricted. When we
 []


Underfull \hbox (badness 1454) in paragraph at lines 215--217
\OT1/cmr/m/m/10.95 make no such restrictions, there is sufficient
 []


Underfull \hbox (badness 2717) in paragraph at lines 215--217
\OT1/cmr/m/m/10.95 In contrast, if we constrain the heights of
 []


Underfull \hbox (badness 4886) in paragraph at lines 215--217
\OT1/cmr/m/m/10.95 nodes in each tip's part of the partition
 []


Underfull \hbox (badness 2469) in paragraph at lines 215--217
\OT1/cmr/m/m/10.95 towards sequential transmission compared to
 []


Underfull \vbox (badness 10000) has occurred while \output is active []


Overfull \vbox (5.29997pt too high) has occurred while \output is active []


[9] <fig6top.pdf, id=100, 434.62375pt x 354.32375pt>
File: fig6top.pdf Graphic file (type pdf)
 <use fig6top.pdf>
Package pdftex.def Info: fig6top.pdf used on input line 220.
(pdftex.def)             Requested size: 223.55844pt x 182.2598pt.

<fig6bottom.pdf, id=101, 434.62375pt x 354.32375pt>
File: fig6bottom.pdf Graphic file (type pdf)
 <use fig6bottom.pdf>
Package pdftex.def Info: fig6bottom.pdf used on input line 221.
(pdftex.def)             Requested size: 223.55844pt x 182.2598pt.

Underfull \hbox (badness 3815) in paragraph at lines 228--230
[]\OT1/cmr/m/m/10.95 We also compared the transmission trees
 []


Underfull \hbox (badness 1205) in paragraph at lines 228--230
\OT1/cmr/m/m/10.95 sampled on the biased and Yule phylogenies
 []


Underfull \hbox (badness 1102) in paragraph at lines 228--230
\OT1/cmr/m/m/10.95 trees are the same (except for some sets of
 []


Underfull \hbox (badness 1314) in paragraph at lines 228--230
\OT1/cmr/m/m/10.95 between all pairs of trees, and visualise the
 []


Underfull \vbox (badness 10000) has occurred while \output is active []


<fig7top.pdf, id=102, 434.62375pt x 354.32375pt>
File: fig7top.pdf Graphic file (type pdf)
 <use fig7top.pdf>
Package pdftex.def Info: fig7top.pdf used on input line 233.
(pdftex.def)             Requested size: 223.55844pt x 182.2598pt.

<fig7bottom.pdf, id=103, 434.62375pt x 354.32375pt>
File: fig7bottom.pdf Graphic file (type pdf)
 <use fig7bottom.pdf>
Package pdftex.def Info: fig7bottom.pdf used on input line 234.
(pdftex.def)             Requested size: 223.55844pt x 182.2598pt.

Underfull \hbox (badness 1248) in paragraph at lines 240--242
\OT1/cmr/m/m/10.95 Sackin imbalance). This is, again, under the
 []


Underfull \hbox (badness 1231) in paragraph at lines 240--242
\OT1/cmr/m/m/10.95 assumption that there no constraints on the
 []


Underfull \hbox (badness 1102) in paragraph at lines 240--242
\OT1/cmr/m/m/10.95 timing of transmission relative to the node's
 []


Underfull \vbox (badness 10000) has occurred while \output is active []


Overfull \vbox (5.29997pt too high) has occurred while \output is active []


Underfull \hbox (badness 10000) has occurred while \output is active
\OT1/cmr/m/m/10 10
 []

[10 <./fig6top.pdf> <./fig6bottom.pdf>]
<fig8top.pdf, id=123, 361.35pt x 361.35pt>
File: fig8top.pdf Graphic file (type pdf)
 <use fig8top.pdf>
Package pdftex.def Info: fig8top.pdf used on input line 245.
(pdftex.def)             Requested size: 223.55844pt x 223.5605pt.

<fig8bottom.pdf, id=124, 361.35pt x 361.35pt>
File: fig8bottom.pdf Graphic file (type pdf)
 <use fig8bottom.pdf>
Package pdftex.def Info: fig8bottom.pdf used on input line 246.
(pdftex.def)             Requested size: 223.55844pt x 223.5605pt.

Underfull \hbox (badness 10000) in paragraph at lines 252--255
[]\OT1/cmr/m/m/10.95 Finally, we compared randomly sampled
 []


Underfull \hbox (badness 1043) in paragraph at lines 252--255
\OT1/cmr/m/m/10.95 by the \OT1/cmr/m/it/10.95 TransPhylo \OT1/cmr/m/m/10.95 alg
orithm (Didelot \OT1/cmr/m/it/10.95 et al.\OT1/cmr/m/m/10.95 ,
 []


Underfull \hbox (badness 1048) in paragraph at lines 252--255
\OT1/cmr/m/it/10.95 et al.\OT1/cmr/m/m/10.95 , 2017). Because the current versi
on of
 []


Underfull \hbox (badness 3354) in paragraph at lines 252--255
\OT1/cmr/m/it/10.95 STraTUS \OT1/cmr/m/m/10.95 cannot apply limits on infectiou
s
 []


Underfull \hbox (badness 2932) in paragraph at lines 252--255
\OT1/cmr/m/m/10.95 favour any particular number of unsampled
 []


Underfull \hbox (badness 2591) in paragraph at lines 252--255
\OT1/cmr/m/m/10.95 compared them to the \OT1/cmr/m/it/10.95 TransPhylo\OT1/cmr/
m/m/10.95 -estimated
 []


Underfull \hbox (badness 1496) in paragraph at lines 252--255
\OT1/cmr/m/m/10.95 possible time between the point of infection
 []


Overfull \vbox (5.29997pt too high) has occurred while \output is active []


[11 <./fig7top.pdf> <./fig7bottom.pdf> <./fig8top.pdf> <./fig8bottom.pdf>]
Underfull \vbox (badness 10000) has occurred while \output is active []


Underfull \hbox (badness 3428) in paragraph at lines 258--260
\OT1/cmr/m/m/10.95 above to compare the sets of transmission
 []


Underfull \hbox (badness 2460) in paragraph at lines 258--260
\OT1/cmr/m/m/10.95 trees. Figure 9[] illustrates the results in 2-
 []


Underfull \hbox (badness 1199) in paragraph at lines 258--260
\OT1/cmr/m/m/10.95 sample occupies much of the same space as
 []


Underfull \hbox (badness 1152) in paragraph at lines 258--260
\OT1/cmr/m/m/10.95 admissible phylogenies. The \OT1/cmr/m/it/10.95 STraTUS \OT1
/cmr/m/m/10.95 sample
 []

<fig9.pdf, id=158, 433.62pt x 433.62pt>
File: fig9.pdf Graphic file (type pdf)
 <use fig9.pdf>
Package pdftex.def Info: fig9.pdf used on input line 263.
(pdftex.def)             Requested size: 243.4347pt x 243.43427pt.

Overfull \hbox (7.03473pt too wide) in paragraph at lines 263--265
 [][] 
 []


Underfull \hbox (badness 2088) in paragraph at lines 265--265
[]\OT1/cmr/b/sc/9 FIG. 9. \OT1/cmr/m/n/9 PCA plot illustrating the distances be
tween
 []


Underfull \hbox (badness 1331) in paragraph at lines 270--271
\OT1/cmr/m/m/10.95 These are marked on figure 9[]. Notably, the
 []


Underfull \hbox (badness 1019) in paragraph at lines 270--271
\OT1/cmr/m/it/10.95 STraTUS \OT1/cmr/m/m/10.95 sample whose median is closest t
o
 []


Underfull \hbox (badness 2573) in paragraph at lines 270--271
\OT1/cmr/m/m/10.95 unsampled host count was drawn from the
 []


Underfull \vbox (badness 10000) has occurred while \output is active []


Overfull \vbox (5.29997pt too high) has occurred while \output is active []


Underfull \hbox (badness 10000) has occurred while \output is active
\OT1/cmr/m/m/10 12
 []

[12]
Underfull \hbox (badness 10000) in paragraph at lines 272--273
\OT1/cmr/m/m/10.95 samples, we show the geometric median
 []


Underfull \hbox (badness 1237) in paragraph at lines 272--273
\OT1/cmr/m/m/10.95 transmission trees in Figure 10[]. While these
 []


Underfull \hbox (badness 1783) in paragraph at lines 272--273
\OT1/cmr/m/m/10.95 are not the same, they share a number of
 []


Underfull \hbox (badness 1342) in paragraph at lines 272--273
\OT1/cmr/m/it/10.95 STraTUS \OT1/cmr/m/m/10.95 does not take branch lengths int
o
 []

<fig10left.pdf, id=162, 361.35pt x 361.35pt>
File: fig10left.pdf Graphic file (type pdf)
 <use fig10left.pdf>
Package pdftex.def Info: fig10left.pdf used on input line 276.
(pdftex.def)             Requested size: 243.4347pt x 243.43758pt.

<fig10right.pdf, id=163, 361.35pt x 361.35pt>
File: fig10right.pdf Graphic file (type pdf)
 <use fig10right.pdf>
Package pdftex.def Info: fig10right.pdf used on input line 277.
(pdftex.def)             Requested size: 243.4347pt x 243.43758pt.

Underfull \hbox (badness 1005) in paragraph at lines 283--284
\OT1/cmr/m/m/10.95 greater depth and with more rigour than in
 []


Underfull \hbox (badness 1728) in paragraph at lines 283--284
\OT1/cmr/m/m/10.95 any previous work. We also give algorithms
 []


Underfull \hbox (badness 3735) in paragraph at lines 285--286
[]\OT1/cmr/m/m/10.95 The packages \OT1/cmr/m/it/10.95 TransPhylo \OT1/cmr/m/m/1
0.95 (Didelot \OT1/cmr/m/it/10.95 et al.\OT1/cmr/m/m/10.95 ,
 []


Underfull \hbox (badness 1320) in paragraph at lines 285--286
\OT1/cmr/m/m/10.95 both employ MCMC sampling of partitioned
 []


Underfull \hbox (badness 1142) in paragraph at lines 285--286
\OT1/cmr/m/m/10.95 for transmission trees may also be useful in
 []


Underfull \vbox (badness 10000) has occurred while \output is active []


Overfull \vbox (5.29997pt too high) has occurred while \output is active []


[13 <./fig9.pdf>]
Underfull \hbox (badness 1454) in paragraph at lines 287--288
\OT1/cmr/m/it/10.95 BEASTLIER\OT1/cmr/m/m/10.95 , \OT1/cmr/m/it/10.95 phybreak 
\OT1/cmr/m/m/10.95 and others make use
 []


Underfull \hbox (badness 1389) in paragraph at lines 287--288
\OT1/cmr/m/m/10.95 as the nature of the natural history of the
 []


Underfull \hbox (badness 3049) in paragraph at lines 287--288
\OT1/cmr/m/m/10.95 parameters are difficult to estimate in any
 []


Underfull \hbox (badness 4024) in paragraph at lines 287--288
\OT1/cmr/m/m/10.95 single outbreak dataset (particularly in-host
 []


Underfull \hbox (badness 2875) in paragraph at lines 287--288
\OT1/cmr/m/m/10.95 past estimates may not solve the problem.
 []


Underfull \hbox (badness 1418) in paragraph at lines 287--288
\OT1/cmr/m/m/10.95 The ability to very rapidly sample from all
 []


Underfull \hbox (badness 1354) in paragraph at lines 287--288
\OT1/cmr/m/m/10.95 could allow outbreak investigators to quickly
 []


Underfull \hbox (badness 3826) in paragraph at lines 287--288
\OT1/cmr/m/m/10.95 get a grip on which putative transmission
 []


Underfull \hbox (badness 1337) in paragraph at lines 287--288
\OT1/cmr/m/m/10.95 data, without making strong assumptions on
 []


Underfull \hbox (badness 2181) in paragraph at lines 287--288
\OT1/cmr/m/m/10.95 outliers according to the \OT1/cmr/m/it/10.95 TransPhylo \OT
1/cmr/m/m/10.95 model.
 []


Underfull \vbox (badness 10000) has occurred while \output is active []


Underfull \hbox (badness 2495) in paragraph at lines 289--290
\OT1/cmr/m/m/10.95 transmission trees than balanced ones. This
 []


Underfull \hbox (badness 1735) in paragraph at lines 289--290
\OT1/cmr/m/m/10.95 suggests that the fully unbalanced tree (see
 []


Underfull \hbox (badness 5696) in paragraph at lines 289--290
\OT1/cmr/m/m/10.95 a potential analytical result that warrants
 []


Underfull \vbox (badness 10000) has occurred while \output is active []


Overfull \vbox (5.29997pt too high) has occurred while \output is active []


Underfull \hbox (badness 10000) has occurred while \output is active
\OT1/cmr/m/m/10 14
 []

[14 <./fig10left.pdf> <./fig10right.pdf>]
Underfull \hbox (badness 1831) in paragraph at lines 291--292
[]\OT1/cmr/m/m/10.95 The main assumption in transmission tree
 []


Underfull \hbox (badness 4229) in paragraph at lines 291--292
\OT1/cmr/m/m/10.95 it is to discard the requirement that the
 []


Underfull \hbox (badness 2529) in paragraph at lines 291--292
\OT1/cmr/m/m/10.95 region of a phylogeny associated with each
 []


Underfull \hbox (badness 1902) in paragraph at lines 291--292
\OT1/cmr/m/m/10.95 here, as large numbers of reinfection events
 []


Underfull \hbox (badness 2376) in paragraph at lines 291--292
\OT1/cmr/m/m/10.95 of multiple lineages at transmission without
 []


Underfull \hbox (badness 4108) in paragraph at lines 291--292
\OT1/cmr/m/m/10.95 but that two or more of them are later
 []


Underfull \vbox (badness 10000) has occurred while \output is active []


Underfull \vbox (badness 10000) has occurred while \output is active []


Overfull \vbox (5.29997pt too high) has occurred while \output is active []


[15]
Underfull \hbox (badness 2245) in paragraph at lines 293--294
\OT1/cmr/m/m/10.95 nodes of a phylogeny to outline procedures
 []


Underfull \hbox (badness 2538) in paragraph at lines 299--300
\OT1/cmr/m/m/10.95 (Paradis and Schliep, 2018). All trees were
 []


Underfull \hbox (badness 2020) in paragraph at lines 299--300
\OT1/cmr/m/m/10.95 Transmission trees were compared using the
 []


Underfull \hbox (badness 5847) in paragraph at lines 299--300
\OT1/cmr/m/m/10.95 v1.7-13 (Chessel \OT1/cmr/m/it/10.95 et al.\OT1/cmr/m/m/10.9
5 , 2004). Sequencing,
 []


Underfull \hbox (badness 4024) in paragraph at lines 299--300
\OT1/cmr/m/m/10.95 alignment and BEAST analysis of the \OT1/cmr/m/it/10.95 M.
 []


Underfull \vbox (badness 10000) has occurred while \output is active []


(./HallAndColijn.bbl
Overfull \vbox (5.29997pt too high) has occurred while \output is active []


Underfull \hbox (badness 10000) has occurred while \output is active
\OT1/cmr/m/m/10 16
 []

[16]
Underfull \hbox (badness 3965) in paragraph at lines 63--67
[]\OT1/cmr/m/n/9 Hall, M., Woolhouse, M., and Rambaut, A. 2015.
 []


Underfull \hbox (badness 2922) in paragraph at lines 111--115
\OT1/cmr/m/n/9 G. 2015.  A systematic bayesian integration of
 []


Underfull \vbox (badness 10000) has occurred while \output is active []


Underfull \hbox (badness 2197) in paragraph at lines 166--173
\OT1/cmr/m/n/9 U., Blom, J., Wirth, T., Jaenicke, S., Schuback,
 []


Underfull \hbox (badness 3078) in paragraph at lines 166--173
\OT1/cmr/m/n/9 S., R^^?usch-Gerdes, S., Supply, P., Kalinowski, J.,
 []


Underfull \hbox (badness 3302) in paragraph at lines 182--189
[]\OT1/cmr/m/n/9 Skums, P., Zelikovsky, A., Singh, R., Gussler, W.,
 []


Underfull \hbox (badness 3907) in paragraph at lines 182--189
\OT1/cmr/m/n/9 Y. 2017.  QUENTIN: reconstruction of disease
 []


Underfull \vbox (badness 10000) has occurred while \output is active []


Overfull \vbox (5.29997pt too high) has occurred while \output is active []


[17]
Missing character: There is no � in font cmr9!
Missing character: There is no � in font cmr9!
Missing character: There is no � in font cmr9!

Underfull \hbox (badness 3482) in paragraph at lines 216--222
[]\OT1/cmr/m/n/9 Wymant, C., Hall, M., Ratmann, O., Bonsall, D.,
 []


Underfull \hbox (badness 4569) in paragraph at lines 216--222
\OT1/cmr/m/n/9 Pneumococcal Collaboration, and The BEEHIVE
 []


Underfull \hbox (badness 1867) in paragraph at lines 216--222
\OT1/cmr/m/n/9 Collaboration 2017.  PHYLOSCANNER: Inferring
 []

)
Overfull \vbox (5.29997pt too high) has occurred while \output is active []


Underfull \hbox (badness 10000) has occurred while \output is active
\OT1/cmr/m/m/10 18
 []

[18

] (./HallAndColijn.aux)

LaTeX Font Warning: Size substitutions with differences
(Font)              up to 1.0pt have occurred.


LaTeX Font Warning: Some font shapes were not available, defaults substituted.


LaTeX Warning: Label(s) may have changed. Rerun to get cross-references right.

 ) 
Here is how much of TeX's memory you used:
 4619 strings out of 492995
 59816 string characters out of 6132705
 143365 words of memory out of 5000000
 8008 multiletter control sequences out of 15000+600000
 30422 words of font info for 125 fonts, out of 8000000 for 9000
 1150 hyphenation exceptions out of 8191
 39i,14n,34p,2202b,317s stack positions out of 5000i,500n,10000p,200000b,80000s
</usr/local/texlive/2017/texmf-dist/fonts/type1/public/amsfonts/cm/cmb10.pfb>
</usr/local/texlive/2017/texmf-dist/fonts/type1/public/amsfonts/cmextra/cmbsy8.
pfb></usr/local/texlive/2017/texmf-dist/fonts/type1/public/amsfonts/cm/cmbx10.p
fb></usr/local/texlive/2017/texmf-dist/fonts/type1/public/amsfonts/cm/cmbx12.pf
b></usr/local/texlive/2017/texmf-dist/fonts/type1/public/amsfonts/cm/cmbx9.pfb>
</usr/local/texlive/2017/texmf-dist/fonts/type1/public/amsfonts/cm/cmex10.pfb><
/usr/local/texlive/2017/texmf-dist/fonts/type1/public/amsfonts/cm/cmmi10.pfb></
usr/local/texlive/2017/texmf-dist/fonts/type1/public/amsfonts/cm/cmmi7.pfb></us
r/local/texlive/2017/texmf-dist/fonts/type1/public/amsfonts/cm/cmmi8.pfb></usr/
local/texlive/2017/texmf-dist/fonts/type1/public/amsfonts/cm/cmmi9.pfb></usr/lo
cal/texlive/2017/texmf-dist/fonts/type1/public/amsfonts/cm/cmr10.pfb></usr/loca
l/texlive/2017/texmf-dist/fonts/type1/public/amsfonts/cm/cmr12.pfb></usr/local/
texlive/2017/texmf-dist/fonts/type1/public/amsfonts/cm/cmr7.pfb></usr/local/tex
live/2017/texmf-dist/fonts/type1/public/amsfonts/cm/cmr8.pfb></usr/local/texliv
e/2017/texmf-dist/fonts/type1/public/amsfonts/cm/cmr9.pfb></usr/local/texlive/2
017/texmf-dist/fonts/type1/public/amsfonts/cm/cmss10.pfb></usr/local/texlive/20
17/texmf-dist/fonts/type1/public/amsfonts/cm/cmsy10.pfb></usr/local/texlive/201
7/texmf-dist/fonts/type1/public/amsfonts/cm/cmsy7.pfb></usr/local/texlive/2017/
texmf-dist/fonts/type1/public/amsfonts/cm/cmsy8.pfb></usr/local/texlive/2017/te
xmf-dist/fonts/type1/public/amsfonts/cm/cmsy9.pfb></usr/local/texlive/2017/texm
f-dist/fonts/type1/public/amsfonts/cm/cmti10.pfb></usr/local/texlive/2017/texmf
-dist/fonts/type1/public/amsfonts/cm/cmti9.pfb></usr/local/texlive/2017/texmf-d
ist/fonts/type1/public/amsfonts/cm/cmtt10.pfb></usr/local/texlive/2017/texmf-di
st/fonts/type1/public/amsfonts/euler/eufm10.pfb></usr/local/texlive/2017/texmf-
dist/fonts/type1/public/amsfonts/latxfont/lcircle1.pfb></usr/local/texlive/2017
/texmf-dist/fonts/type1/public/amsfonts/symbols/msam10.pfb>
Output written on HallAndColijn.pdf (18 pages, 591202 bytes).
PDF statistics:
 291 PDF objects out of 1000 (max. 8388607)
 210 compressed objects within 3 object streams
 0 named destinations out of 1000 (max. 500000)
 76 words of extra memory for PDF output out of 10000 (max. 10000000)
