# Supplementary material for: Transmission Trees on a Known Pathogen Phylogeny: Enumeration and Sampling
Source: Mol Biol Evol. 2019 Mar 14;36(6):1333–43. doi: 10.1093/molbev/msz058 (PMC6526902; doi:10.1093/molbev/msz058)
Supplement: Supplementary_Material_msz058 [file supplementary_material_msz058.zip › refs.bib]

%% This BibTeX bibliography file was created using BibDesk.
%% http://bibdesk.sourceforge.net/

%% Created for Matthew Hall at 2018-03-27 17:00:04 +0100 


%% Saved with string encoding Unicode (UTF-8) 

@article{paradis_ape_2018,
    title = {ape 5.0: an environment for modern phylogenetics and
      evolutionary analyses in {R}},
    author = {Paradis, Emmanuel and Schliep, Klaus},
    journal = {Bioinformatics},
    year = {2018},
    volume = 35,
    number = 3,
    pages = {526--528},
  }
  
   @ARTICLE{Kenah2016-fn,
   title    = "Molecular Infectious Disease Epidemiology: Survival Analysis and
               Algorithms Linking Phylogenies to Transmission Trees",
   author   = "Kenah, Eben and Britton, Tom and Halloran, M Elizabeth and
               Longini, Jr, Ira M",
   abstract = "Recent work has attempted to use whole-genome sequence data from
               pathogens to reconstruct the transmission trees linking infectors
               and infectees in outbreaks. However, transmission trees from one
               outbreak do not generalize to future outbreaks. Reconstruction of
               transmission trees is most useful to public health if it leads to
               generalizable scientific insights about disease transmission. In
               a survival analysis framework, estimation of transmission
               parameters is based on sums or averages over the possible
               transmission trees. A phylogeny can increase the precision of
               these estimates by providing partial information about who
               infected whom. The leaves of the phylogeny represent sampled
               pathogens, which have known hosts. The interior nodes represent
               common ancestors of sampled pathogens, which have unknown hosts.
               Starting from assumptions about disease biology and epidemiologic
               study design, we prove that there is a one-to-one correspondence
               between the possible assignments of interior node hosts and the
               transmission trees simultaneously consistent with the phylogeny
               and the epidemiologic data on person, place, and time. We develop
               algorithms to enumerate these transmission trees and show these
               can be used to calculate likelihoods that incorporate both
               epidemiologic data and a phylogeny. A simulation study confirms
               that this leads to more efficient estimates of hazard ratios for
               infectiousness and baseline hazards of infectious contact, and we
               use these methods to analyze data from a foot-and-mouth disease
               virus outbreak in the United Kingdom in 2001. These results
               demonstrate the importance of data on individuals who escape
               infection, which is often overlooked. The combination of survival
               analysis and algorithms linking phylogenies to transmission trees
               is a rigorous but flexible statistical foundation for molecular
               infectious disease epidemiology.",
   journal  = "PLOS Comput Biol",
   volume   =  12,
   number   =  4,
   pages    = "e1004869",
   month    =  apr,
   year     =  2016,
   language = "en"
 }
 

@article{Levine:2009aa,
	Abstract = {A wired tree is a graph obtained from a tree by collapsing the leaves to a single vertex. We describe a pair of short exact sequences relating the sandpile group of a wired tree to the sandpile groups of its principal subtrees. In the case of a regular tree these sequences split, enabling us to compute the full decomposition of the sandpile group as a product of cyclic groups. This resolves in the affirmative a conjecture of E. Toumpakari concerning the ranks of the Sylow p-subgroups.},
	Author = {Levine, Lionel},
	journal = {Eur J Combin},
	Da = {2009/5/1},
	Date-Added = {2018-03-27 15:59:08 +0000},
	Date-Modified = {2018-03-27 15:59:08 +0000},
	Doi = {10.1016/j.ejc.2008.02.014},
	Isbn = {0195-6698},
	Keywords = {Zotero Import (Sep 08)/My Library/TO READ; Sandpiles},
	Local-Url = {All Papers/L/Levine 2009 - The sandpile group of a tree.pdf},
	Number = {4},
	Pages = {1026-1035},
	Title = {The sandpile group of a tree},
	Ty = {JOUR},
	Volume = {30},
	Year = {2009}}


@article{Corry:2017aa,
	Author = {Corry, Scott and Perkinson, David},
	Booktitle = {The AMS Student Mathematical Library Series},
	Da = {2017},
	Date-Added = {2018-03-27 15:59:08 +0000},
	Date-Modified = {2018-03-27 15:59:08 +0000},
	Keywords = {Sandpiles},
	Local-Url = {All Papers/C/Corry and Perkinson 2017 - Divisors and sandpiles.pdf},
	Title = {Divisors and sandpiles},
	Ty = {JOUR},
	Url = {http://people.reed.edu/~davidp/divisors_and_sandpiles/draft_01.28.2018.pdf?},
	Year = {2017},
	Bdsk-Url-1 = {http://people.reed.edu/~davidp/divisors_and_sandpiles/draft_01.28.2018.pdf?}}

@article{didelot_genomic_2017,
	Author = {Didelot, Xavier and Fraser, Christophe and Gardy, Jennifer and Colijn, Caroline},
	Date-Added = {2017-07-07 15:58:36 +0000},
	Date-Modified = {2017-07-07 15:59:38 +0000},
	Journal = {Mol Biol Evol},
	Number = {4},
	Pages = {997--1007},
	Shortjournal = {Mol Biol Evol},
	Title = {Genomic infectious disease epidemiology in partially sampled and ongoing outbreaks},
	Volume = {34},
	Year = {2017},
	Bdsk-Url-1 = {https://academic.oup.com/mbe/article/34/4/997/2919386/Genomic-Infectious-Disease-Epidemiology-in},
	Bdsk-Url-2 = {http://dx.doi.org/10.1093/molbev/msw275}}

@article{mollentze_bayesian_2014,
	Abstract = {We describe a statistical framework for reconstructing the sequence of transmission events between observed cases of an endemic infectious disease using genetic, temporal and spatial information. Previous approaches to reconstructing transmission trees have assumed all infections in the study area originated from a single introduction and that a large fraction of cases were observed. There are as yet no approaches appropriate for endemic situations in which a disease is already well established in a host population and in which there may be multiple origins of infection, or that can enumerate unobserved infections missing from the sample. Our proposed framework addresses these shortcomings, enabling reconstruction of partially observed transmission trees and estimating the number of cases missing from the sample. Analyses of simulated datasets show the method to be accurate in identifying direct transmissions, while introductions and transmissions via one or more unsampled intermediate cases could be identified at high to moderate levels of case detection. When applied to partial genome sequences of rabies virus sampled from an endemic region of South Africa, our method reveals several distinct transmission cycles with little contact between them, and direct transmission over long distances suggesting significant anthropogenic influence in the movement of infected dogs.},
	Author = {Mollentze, Nardus and Nel, Louis H. and Townsend, Sunny and Roux, Kevin le and Hampson, Katie and Haydon, Daniel T. and Soubeyrand, Samuel},
	Date-Added = {2017-07-07 15:51:15 +0000},
	Date-Modified = {2017-07-07 16:01:44 +0000},
	Journal = {Proc R Soc B},
	Journaltitle = {Proceedings of the Royal Society B: Biological Sciences},
	Keywords = {endemic disease, Rabies virus, Spatial epidemiology, Surveillance, transmission trees},
	Langid = {english},
	Number = {1782},
	Pages = {20133251},
	Pmid = {24619442},
	Shortjournal = {Proc. R. Soc. B},
	Title = {A Bayesian approach for inferring the dynamics of partially observed endemic infectious diseases from space-time-genetic data},
	Volume = {281},
	Year = {2014},
	Bdsk-Url-1 = {http://rspb.royalsocietypublishing.org/content/281/1782/20133251},
	Bdsk-Url-2 = {http://dx.doi.org/10.1098/rspb.2013.3251}}

@article{ypma_relating_2013,
	Abstract = {Transmission events are the fundamental building blocks of the dynamics of any infectious disease. Much about the epidemiology of a disease can be learned when these individual transmission events are known or can be estimated. Such estimations are difficult and generally feasible only when detailed epidemiological data are available. The genealogy estimated from genetic sequences of sampled pathogens is another rich source of information on transmission history. Optimal inference of transmission events calls for the combination of genetic data and epidemiological data into one joint analysis. A key difficulty is that the transmission tree, which describes the transmission events between infected hosts, differs from the phylogenetic tree, which describes the ancestral relationships between pathogens sampled from these hosts. The trees differ both in timing of the internal nodes and in topology. These differences become more pronounced when a higher fraction of infected hosts is sampled. We show how the phylogenetic tree of sampled pathogens is related to the transmission tree of an outbreak of an infectious disease, by the within-host dynamics of pathogens. We provide a statistical framework to infer key epidemiological and mutational parameters by simultaneously estimating the phylogenetic tree and the transmission tree. We test the approach using simulations and illustrate its use on an outbreak of foot-and-mouth disease. The approach unifies existing methods in the emerging field of phylodynamics with transmission tree reconstruction methods that are used in infectious disease epidemiology.},
	Author = {Ypma, Rolf J. F. and Ballegooijen, W. Marijn van and Wallinga, Jacco},
	Date = {2013-11-01},
	Date-Added = {2017-07-07 15:46:33 +0000},
	Date-Modified = {2017-07-07 16:04:19 +0000},
	Journal = {Genetics},
	Journaltitle = {Genetics},
	Keywords = {Foot-and-Mouth Disease, Markov chain Monte Carlo ({MCMC}), Molecular Epidemiology, transmission tree},
	Langid = {english},
	Number = {3},
	Pages = {1055--1062},
	Pmid = {24037268},
	Shortjournal = {Genetics},
	Title = {Relating phylogenetic trees to transmission trees of infectious disease outbreaks},
	Volume = {195},
	Year = {2013},
	Bdsk-Url-1 = {http://www.genetics.org/content/195/3/1055},
	Bdsk-Url-2 = {http://dx.doi.org/10.1534/genetics.113.154856}}

@article{yu_ggtree:_2017,
	Abstract = {* We present an r package, ggtree, which provides programmable visualization and annotation of phylogenetic trees.


* ggtree can read more tree file formats than other softwares, including newick, nexus, {NHX}, phylip and jplace formats, and support visualization of phylo, multiphylo, phylo4, phylo4d, obkdata and phyloseq tree objects defined in other r packages. It can also extract the tree/branch/node-specific and other data from the analysis outputs of beast, epa, hyphy, paml, phylodog, pplacer, r8s, raxml and revbayes software, and allows using these data to annotate the tree.


* The package allows colouring and annotation of a tree by numerical/categorical node attributes, manipulating a tree by rotating, collapsing and zooming out clades, highlighting user selected clades or operational taxonomic units and exploration of a large tree by zooming into a selected portion.


* A two-dimensional tree can be drawn by scaling the tree width based on an attribute of the nodes. A tree can be annotated with an associated numerical matrix (as a heat map), multiple sequence alignment, subplots or silhouette images.


* The package ggtree is released under the artistic-2.0 license. The source code and documents are freely available through bioconductor (http://www.bioconductor.org/packages/ggtree).},
	Author = {Yu, Guangchuang and Smith, David K. and Zhu, Huachen and Guan, Yi and Lam, Tommy Tsan-Yuk},
	Date = {2017-01-01},
	Date-Added = {2017-07-07 14:50:02 +0000},
	Date-Modified = {2017-07-07 16:12:01 +0000},
	File = {Full Text PDF:/Users/mdhall/Library/Application Support/Zotero/Profiles/bhhsx112.default/zotero/storage/EZG2ZRW9/Yu et al. - 2017 - ggtree an r package for visualization and annotat.pdf:application/pdf;Snapshot:/Users/mdhall/Library/Application Support/Zotero/Profiles/bhhsx112.default/zotero/storage/G5NTX5E2/abstract.html:text/html},
	Journal = {Methods Ecol Evol},
	Keywords = {annotation, bioconductor, evolution, Phylogeny, r package, Visualization},
	Langid = {english},
	Number = {1},
	Pages = {28--36},
	Shortjournal = {Methods Ecol Evol},
	Shorttitle = {ggtree},
	Title = {ggtree: an R package for visualization and annotation of phylogenetic trees with their covariates and other associated data},
	Volume = {8},
	Year = {2017},
	Bdsk-Url-1 = {http://onlinelibrary.wiley.com/doi/10.1111/2041-210X.12628/abstract},
	Bdsk-Url-2 = {http://dx.doi.org/10.1111/2041-210X.12628}}

@article{aldrin_modelling_2011,
	Abstract = {Infectious salmon anaemia ({ISA}) is an important infectious disease in Atlantic salmon farming causing recurrent epidemic outbreaks worldwide. The focus of this paper is on tracing the spread of {ISA} among Norwegian salmon farms. To trace transmission pathways for the {ISA} virus ({ISAV}), we use phylogenetic relationships between virus isolates in combination with space--time data on disease occurrences. The rate of {ISA} infection of salmon farms is modelled stochastically, where seaway distances between farms and genetic distances between {ISAV} isolates from infected farms play prominent roles. The model was fitted to data covering all cohorts of farmed salmon and the history of all farms with {ISA} between 2003 and summer 2009. Both seaway and genetic distances were significantly associated with the rate of {ISA} infection. The fitted model predicts that the risk of infection from a neighbourhood infectious farm decreases with increasing seaway distance between the two farms. Furthermore, for a given infected farm with a given {ISAV} genotype, the source of infection is significantly more likely to be {ISAV} of a small genetic distance than of moderate or large genetic distances. Nearly half of the farms with {ISA} in the investigated period are predicted to have been infected by an infectious farm in their neighbourhood, whereas the remaining half of the infected farms had unknown sources. For many of the neighbourhood infected farms, it was possible to point out one or a few infectious farms as the most probable sources of infection. This makes it possible to map probable infection pathways.},
	Author = {Aldrin, M. and Lyngstad, T. M and Kristoffersen, A. B and Storvik, B. and Borgan, {\O} and Jansen, P. A},
	Date-Modified = {2017-07-07 15:56:25 +0000},
	Journal = {J R Soc Interface},
	Keywords = {genetic distance, infection pathway, infection rate, space--time data},
	Langid = {english},
	Number = {62},
	Pages = {1346--1356},
	Shortjournal = {J. R. Soc. Interface},
	Title = {Modelling the spread of infectious salmon anaemia among salmon farms based on seaway distances between farms and genetic relationships between infectious salmon anaemia virus isolates},
	Volume = {8},
	Year = {2011},
	Bdsk-Url-1 = {http://rsif.royalsocietypublishing.org/content/early/2011/02/14/rsif.2010.0737},
	Bdsk-Url-2 = {http://dx.doi.org/10.1098/rsif.2010.0737}}

@article{morelli_bayesian_2012,
	Abstract = {Author {SummaryIn} order to most effectively control the spread of an infectious disease, we need to better understand how pathogens spread within a host population, yet this is something we know remarkably little about. Cases close together in their locations and timing are often thought to be linked, but timings and locations alone are usually consistent with many different scenarios of who-infected-who. The genome of many pathogens evolves so quickly relative to the rate that they are transmitted, that even over single short epidemics we can identify which hosts contain pathogens that are most closely related to each other. This information is valuable because when combined with the spatial and timing data it should help us infer more reliably who-transmitted-to-who over the course of a disease outbreak. However, doing this so that these three different lines of evidence are appropriately weighted and interpreted remains a major statistical challenge. In our paper we present a new statistical method for combining these different types of data and estimating trees that show how infection was most likely transmitted between individuals in a host population. Because sequencing genetic material has become so affordable, we think methods like ours will become very important for future epidemiology.},
	Author = {Morelli, Marco J. and Th{\'e}baud, Ga{\"e}l and Chad{\oe}uf, Jo{\"e}l and King, Donald P. and Haydon, Daniel T. and Soubeyrand, Samuel},
	Date = {2012},
	Year = {2012},
	Date-Modified = {2017-07-07 15:54:21 +0000},
	Journal = {{PLOS} Comput Biol},
	Number = {11},
	Pages = {e1002768},
	Shortjournal = {{PLoS} Comput Biol},
	Title = {A {Bayesian} inference framework to reconstruct transmission trees using epidemiological and genetic data},
	Urldate = {2012-12-13},
	Volume = {8},
	Bdsk-Url-1 = {http://dx.doi.org/10.1371/journal.pcbi.1002768}}

@article{jombart_bayesian_2014,
	Abstract = {Author {SummaryUnderstanding} how infectious diseases are transmitted from one individual to another is essential for designing containment strategies and epidemic prevention. Recently, the reconstruction of transmission trees (``who infected whom'') has been revolutionized by the availability of pathogen genome sequences. Exploiting this information remains a challenge, however, with a variety of heuristic approaches having been explored to date. Here, we introduce a new method which uses both pathogen {DNA} and collection dates to gain insights into transmission events, and detect unobserved cases and separate introductions of the disease. Our approach is also useful for identifying super-spreaders, i.e., cases which caused many subsequent infections. After testing our method using simulations, we use it to gain new insights into the beginning of the 2003 Singaporean outbreak of Severe Acute Respiratory Syndrome ({SARS}). Our approach is applicable to a wide range of diseases and available in a free software package called outbreaker.},
	Author = {Jombart, Thibaut and Cori, Anne and Didelot, Xavier and Cauchemez, Simon and Fraser, Christophe and Ferguson, Neil},
	Date = {2014},
	Date-Modified = {2017-07-07 16:00:34 +0000},
	Journal = {{PLOS} Comput Biol},
	Number = {1},
	Pages = {e1003457},
	Shortjournal = {{PLoS} Comput Biol},
	Title = {Bayesian reconstruction of disease outbreaks by combining epidemiologic and genomic data},
	Volume = {10},
	Year = {2014},
	Bdsk-Url-1 = {http://dx.doi.org/10.1371/journal.pcbi.1003457}}

@article{didelot_bayesian_2014,
	Abstract = {Genomics is increasingly being used to investigate disease outbreaks, but an important question remains unanswered -- how well do genomic data capture known transmission events, particularly for pathogens with long carriage periods or large within-host population sizes? Here we present a novel Bayesian approach to reconstruct densely-sampled outbreaks from genomic data whilst considering within-host diversity. We infer a time-labelled phylogeny using {BEAST}, then infer a transmission network via a Monte-Carlo Markov Chain. We find that under a realistic model of within-host evolution, reconstructions of simulated outbreaks contain substantial uncertainty even when genomic data reflect a high substitution rate. Reconstruction of a real-world tuberculosis outbreak displayed similar uncertainty, although the correct source case and several clusters of epidemiologically linked cases were identified. We conclude that genomics cannot wholly replace traditional epidemiology, but that Bayesian reconstructions derived from sequence data may form a useful starting point for a genomic epidemiology investigation.},
	Author = {Didelot, Xavier and Gardy, Jennifer and Colijn, Caroline},
	Date-Modified = {2017-07-07 15:56:45 +0000},
	Journal = {Mol Biol Evol},
	Langid = {english},
	Number = {7},
	Pages = {1869--1879},
	Pmid = {24714079},
	Shortjournal = {Mol Biol Evol},
	Title = {Bayesian inference of infectious disease transmission from whole genome sequence data},
	Volume = {31},
	Year = {2014},
	Bdsk-Url-1 = {http://mbe.oxfordjournals.org/content/early/2014/04/03/molbev.msu121},
	Bdsk-Url-2 = {http://dx.doi.org/10.1093/molbev/msu121}}

@article{lau_systematic_2015,
	Abstract = {Author Summary In the midst of increasingly available sequence data of pathogens, a key challenge is to better integrate these data with traditional epidemiological data, with the proximate goal of reliable prediction and the ultimate aim of effective management of disease outbreaks. Although substantial advances have been made for such an integration, and they have improved our understandings of many disease dynamics which are not available otherwise, current methods have relied on fast algorithms, rather than achieving a systematic integration and accurate inference of the joint epidemiological-evolutionary process. Building on methods in current literature, this paper describes a novel Bayesian approach for systematically integrating these two streams of data. We propose a computationally tractable Bayesian inferential algorithm which takes the full joint epidemiological-evolutionary process into account. Using this algorithm, we study systematically the value of genetic data, providing valuable insights into future sampling designs. The algorithm is subsequently applied to real-world dataset describing the spread of animal foot-and-mouth disease in the {UK}, demonstrating the importance of such a systematic integration achieved with our methodology.},
	Author = {Lau, Max S. Y. and Marion, Glenn and Streftaris, George and Gibson, Gavin},
	Date-Modified = {2017-07-07 15:54:52 +0000},
	Journal = {{PLOS} Comput Biol},
	Number = {11},
	Pages = {e1004633},
	Shortjournal = {{PLoS} Comput Biol},
	Title = {A systematic Bayesian integration of epidemiological and genetic data},
	Volume = {11},
	Year = {2015},
	Bdsk-Url-1 = {http://dx.doi.org/10.1371/journal.pcbi.1004633}}

@article{skums_quentin:_????,
	Author = {Skums, Pavel and Zelikovsky, Alex and Singh, Rahul and Gussler, Walker and Dimitrova, Zoya and Knyazev, Sergey and Mandric, Igor and Ramachandran, Sumathi and Campo, David and Jha, Deeptanshu and Bunimovich, Leonid and Costenbader, Elizabeth and Sexton, Connie and O'Connor, Siobhan and Xia, Guo-liang and Khudyakov, Yury},
	Date-Modified = {2017-07-07 16:02:56 +0000},
	Doi = {10.1093/bioinformatics/btx402},
	Journal = {Bioinformatics},
	Journaltitle = {Bioinformatics},
	Shortjournal = {Bioinformatics},
	Shorttitle = {{QUENTIN}},
	Volume = {34},
	Number = {1},
	Pages = {163--170},
	Title = {{QUENTIN}: reconstruction of disease transmissions from viral quasispecies genomic data},
	Year = {2017},
	Bdsk-Url-1 = {https://academic.oup.com/bioinformatics/article-abstract/doi/10.1093/bioinformatics/btx402/3870483/QUENTIN-reconstruction-of-disease-transmissions},
	Bdsk-Url-2 = {http://dx.doi.org/10.1093/bioinformatics/btx402}}

@article{hall_epidemic_2015,
	Author = {Hall, Matthew and Woolhouse, Mark and Rambaut, Andrew},
	Date-Modified = {2017-07-07 16:00:12 +0000},
	File = {[HTML] from plos.org:/Users/mdhall/Library/Application Support/Zotero/Profiles/bhhsx112.default/zotero/storage/JHX6FKQG/article.html:text/html},
	Journal = {{PLOS} Computl Biol},
	Journaltitle = {{PLOS} Computational Biology},
	Number = {12},
	Pages = {e1004613},
	Shorttitle = {Epidemic Reconstruction in a Phylogenetics Framework},
	Title = {Epidemic reconstruction in a phylogenetics framework: transmission trees as partitions of the node set},
	Volume = {11},
	Year = {2015},
	Bdsk-Url-1 = {http://journals.plos.org/ploscompbiol/article/figure?id=10.1371/journal.pcbi.1004613.g001}}
	
@ARTICLE{Wymant2017-mj,
   title    = "{PHYLOSCANNER}: Inferring Transmission from Within- and
               {Between-Host} Pathogen Genetic Diversity",
   author   = "Wymant, Chris and Hall, Matthew and Ratmann, Oliver and Bonsall,
               David and Golubchik, Tanya and de Cesare, Mariateresa and Gall,
               Astrid and Cornelissen, Marion and Fraser, Christophe and
               {STOP-HCV Consortium, The Maela Pneumococcal Collaboration, and
               The BEEHIVE Collaboration}",
   abstract = "A central feature of pathogen genomics is that different
               infectious particles (virions, bacterial cells, etc.) within an
               infected individual may be genetically distinct, with patterns of
               relatedness amongst infectious particles being the result of both
               within-host evolution and transmission from one host to the next.
               Here we present a new software tool, phyloscanner, which analyses
               pathogen diversity from multiple infected hosts. phyloscanner
               provides unprecedented resolution into the transmission process,
               allowing inference of the direction of transmission from sequence
               data alone. Multiply infected individuals are also identified, as
               they harbour subpopulations of infectious particles that are not
               connected by within-host evolution, except where recombinant
               types emerge. Low-level contamination is flagged and removed. We
               illustrate phyloscanner on both viral and bacterial pathogens,
               namely HIV-1 sequenced on Illumina and Roche 454 platforms, HCV
               sequenced with the Oxford Nanopore MinION platform, and
               Streptococcus pneumoniae with sequences from multiple colonies
               per individual. phyloscanner is available from
               https://github.com/BDI-pathogens/phyloscanner.",
   journal  = "Mol Biol Evol",
   month    =  nov,
   year     =  2017,
volume    =  35,
   number    =  3,
   pages     = {719–-733},
   language = "en"
 }
 

@article{klinkenberg_simultaneous_2017,
	Abstract = {Author summary It is becoming easier and cheaper to obtain (whole genome) sequences of pathogen samples during outbreaks of infectious diseases. If all hosts during an outbreak are sampled, and these samples are sequenced, the small differences between the sequences (single nucleotide polymorphisms, {SNPs}) give information on the transmission tree, i.e. who infected whom, and when. However, correctly inferring this tree is not straightforward, because {SNPs} arise from unobserved processes including infection events, as well as pathogen growth and mutation within the hosts. Several methods have been developed in recent years, but often for specific applications or with limiting assumptions, so that they are not easily applied to new settings and datasets. We have developed a new model and method to infer transmission trees without putting prior limiting constraints on the order of unobserved events. The method is easily accessible in an R package implementation. We show that the method performs well on new and previously published simulated data. We illustrate applicability to a wide range of infectious diseases and settings by analysing five published datasets on densely sampled infectious disease outbreaks, confirming or improving the original results.},
	Author = {Klinkenberg, Don and Backer, Jantien A. and Didelot, Xavier and Colijn, Caroline and Wallinga, Jacco},
	Date-Modified = {2017-07-07 16:01:32 +0000},
	Journal = {{PLOS} Comput Biol},
	Keywords = {Infectious diseases, Methicillin-Resistant Staphylococcus aureus, Mutation, Mycobacterium tuberculosis, pathogens, phylogenetic analysis, Phylogenetics, Simulation and modeling},
	Number = {5},
	Pages = {e1005495},
	Shortjournal = {{PLOS} Computational Biology},
	Title = {Simultaneous inference of phylogenetic and transmission trees in infectious disease outbreaks},
	Volume = {13},
	Year = {2017},
	Bdsk-Url-1 = {http://journals.plos.org/ploscompbiol/article?id=10.1371/journal.pcbi.1005495},
	Bdsk-Url-2 = {http://dx.doi.org/10.1371/journal.pcbi.1005495}}

 @ARTICLE{Kendall2018-gk,
   title     = "Estimating Transmission from Genetic and Epidemiological Data: A Metric to Compare Transmission Trees",
   author    = "Kendall, Michelle and Ayabina, Diepreye and Xu, Yuanwei and
                Stimson, James and Colijn, Caroline",
   abstract  = "Project Euclid - mathematics and statistics online",
   journal   = "Stat Sci",
   publisher = "Institute of Mathematical Statistics",
   volume    =  33,
   number    =  1,
   pages     = "70--85",
   month     =  feb,
   year      =  2018,
   keywords  = "Infectious diseases; genomics; epidemiology; Bayesian inference;
                modelling",
   language  = "en"
 }
 
  @ARTICLE{Sackin1972-sp,
   title     = "``Good'' and ``Bad'' Phenograms",
   author    = "Sackin, M J",
   abstract  = "``Good'' and ``Bad'' phenograms. Syst. Zool. 21:225--226.---This
                paper presents a measure for characterizing a phenogram and
                measuring its usefulness.",
   journal   = "Syst Biol",
   publisher = "Oxford University Press",
   volume    =  21,
   number    =  2,
   pages     = "225--226",
   month     =  jul,
   year      =  1972
 }
 
  @ARTICLE{Blum2005-ne,
   title    = "On statistical tests of phylogenetic tree imbalance: the Sackin
               and other indices revisited",
   author   = "Blum, Michael G B and Fran{\c c}ois, Olivier",
   abstract = "We investigate the distribution of statistical measures of tree
               imbalance in large phylogenies. More specifically, we study
               normalized versions of the Sackin's index and the number of
               subtrees of given sizes. Using the connection with structures
               from theoretical computer science, we provide precise description
               for the limiting distribution under the null hypothesis of Yule
               trees. Corrected p-values are then computed, and the statistical
               power of these statistics for testing the Yule model against a
               model of biased speciation is evaluated from simulations. As an
               illustration, the tests are applied to the HIV-1 reconstructed
               phylogeny.",
   journal  = "Math Biosci",
   volume   =  195,
   number   =  2,
   pages    = "141--153",
   month    =  jun,
   year     =  2005,
   language = "en"
 }
 

 @ARTICLE{Roetzer2013-na,
   title    = "Whole genome sequencing versus traditional genotyping for
               investigation of a Mycobacterium tuberculosis outbreak: a
               longitudinal molecular epidemiological study",
   author   = "Roetzer, Andreas and Diel, Roland and Kohl, Thomas A and
               R{\"u}ckert, Christian and N{\"u}bel, Ulrich and Blom, Jochen and
               Wirth, Thierry and Jaenicke, Sebastian and Schuback, Sieglinde
               and R{\"u}sch-Gerdes, Sabine and Supply, Philip and Kalinowski,
               J{\"o}rn and Niemann, Stefan",
   abstract = "BACKGROUND: Understanding Mycobacterium tuberculosis (Mtb)
               transmission is essential to guide efficient tuberculosis control
               strategies. Traditional strain typing lacks sufficient
               discriminatory power to resolve large outbreaks. Here, we tested
               the potential of using next generation genome sequencing for
               identification of outbreak-related transmission chains. METHODS
               AND FINDINGS: During long-term (1997 to 2010) prospective
               population-based molecular epidemiological surveillance
               comprising a total of 2,301 patients, we identified a large
               outbreak caused by an Mtb strain of the Haarlem lineage. The main
               performance outcome measure of whole genome sequencing (WGS)
               analyses was the degree of correlation of the WGS analyses with
               contact tracing data and the spatio-temporal distribution of the
               outbreak cases. WGS analyses of the 86 isolates revealed 85
               single nucleotide polymorphisms (SNPs), subdividing the outbreak
               into seven genome clusters (two to 24 isolates each), plus 36
               unique SNP profiles. WGS results showed that the first outbreak
               isolates detected in 1997 were falsely clustered by classical
               genotyping. In 1998, one clone (termed ``Hamburg clone'') started
               expanding, apparently independently from differences in the
               social environment of early cases. Genome-based clustering
               patterns were in better accordance with contact tracing data and
               the geographical distribution of the cases than clustering
               patterns based on classical genotyping. A maximum of three SNPs
               were identified in eight confirmed human-to-human transmission
               chains, involving 31 patients. We estimated the Mtb genome
               evolutionary rate at 0.4 mutations per genome per year. This rate
               suggests that Mtb grows in its natural host with a doubling time
               of approximately 22 h (400 generations per year). Based on the
               genome variation discovered, emergence of the Hamburg clone was
               dated back to a period between 1993 and 1997, hence shortly
               before the discovery of the outbreak through epidemiological
               surveillance. CONCLUSIONS: Our findings suggest that WGS is
               superior to conventional genotyping for Mtb pathogen tracing and
               investigating micro-epidemics. WGS provides a measure of Mtb
               genome evolution over time in its natural host context.",
   journal  = "PLOS Med",
   volume   =  10,
   number   =  2,
   pages    = "e1001387",
   month    =  feb,
   year     =  2013,
   language = "en"
 }
 
  @ARTICLE{Suchard2018-aa,
   title     = "Bayesian phylogenetic and phylodynamic data integration using
                {BEAST} 1.10",
   author    = "Suchard, Marc A and Lemey, Philippe and Baele, Guy and Ayres,
                Daniel L and Drummond, Alexei J and Rambaut, Andrew",
   abstract  = "The Bayesian Evolutionary Analysis by Sampling Trees (BEAST)
                software package has become a primary tool for Bayesian
                phylogenetic and phylodynamic inference from genetic sequence
                data. BEAST unifies molecular phylogenetic reconstruction with
                complex discrete and continuous trait evolution, divergence-time
                dating, and coalescent demographic models in an efficient
                statistical inference engine using Markov chain Monte Carlo
                integration. A convenient, cross-platform, graphical user
                interface allows the flexible construction of complex
                evolutionary analyses.",
   journal   = "Virus Evol",
   publisher = "Oxford University Press",
   volume    =  4,
   number    =  1,
   month     =  jan,
   year      =  2018
 }
 
 
 @ARTICLE{Bortolussi2006-cr,
   title    = "apTreeshape: statistical analysis of phylogenetic tree shape",
   author   = "Bortolussi, Nicolas and Durand, Eric and Blum, Michael and
               Fran{\c c}ois, Olivier",
   abstract = "apTreeshape is a R package dedicated to simulation and analysis
               of phylogenetic tree topologies using statistical imbalance
               measures. It is a companion library of the R package 'ape', which
               provides additional functions for reading, plotting, manipulating
               phylogenetic trees and for connecting to public phylogenetic tree
               databases. One strength of the package is to include appropriate
               corrections of classical shape statistics as well as new tests
               based on the statistical theory of likelihood ratios.",
   journal  = "Bioinformatics",
   volume   =  22,
   number   =  3,
   pages    = "363--364",
   month    =  feb,
   year     =  2006,
   language = "en"
 }
 
 
  @ARTICLE{Jombart2017-ow,
   title    = "treespace: Statistical exploration of landscapes of phylogenetic
               trees",
   author   = "Jombart, Thibaut and Kendall, Michelle and Almagro-Garcia, Jacob
               and Colijn, Caroline",
   abstract = "The increasing availability of large genomic data sets as well as
               the advent of Bayesian phylogenetics facilitates the
               investigation of phylogenetic incongruence, which can result in
               the impossibility of representing phylogenetic relationships
               using a single tree. While sometimes considered as a nuisance,
               phylogenetic incongruence can also reflect meaningful biological
               processes as well as relevant statistical uncertainty, both of
               which can yield valuable insights in evolutionary studies. We
               introduce a new tool for investigating phylogenetic incongruence
               through the exploration of phylogenetic tree landscapes. Our
               approach, implemented in the R package treespace, combines tree
               metrics and multivariate analysis to provide low-dimensional
               representations of the topological variability in a set of trees,
               which can be used for identifying clusters of similar trees and
               group-specific consensus phylogenies. treespace also provides a
               user-friendly web interface for interactive data analysis and is
               integrated alongside existing standards for phylogenetics. It
               fills a gap in the current phylogenetics toolbox in R and will
               facilitate the investigation of phylogenetic results.",
   journal  = "Mol Ecol Resour",
   volume   =  17,
   number   =  6,
   pages    = "1385--1392",
   month    =  nov,
   year     =  2017,
   keywords = "incongruence; multivariate analysis; package; software; tree
               distances; tree metric",
   language = "en"
 }
 
  @ARTICLE{Kendall2016-bj,
   title    = "Mapping phylogenetic trees to reveal distinct patterns of
               evolution",
   author   = "Kendall, Michelle and Colijn, Caroline",
   abstract = "Evolutionary relationships are frequently described by
               phylogenetic trees, but a central barrier in many fields is the
               difficulty of interpreting data containing conflicting
               phylogenetic signals. We present a metric-based method for
               comparing trees which extracts distinct alternative evolutionary
               relationships embedded in data. We demonstrate detection and
               resolution of phylogenetic uncertainty in a recent study of anole
               lizards, leading to alternate hypotheses about their evolutionary
               relationships. We use our approach to compare trees derived from
               different genes of Ebolavirus and find that the VP30 gene has a
               distinct phylogenetic signature composed of three alternatives
               that differ in the deep branching structure. Key words:
               phylogenetics, evolution, tree metrics, genetics, sequencing.",
   journal  = "Mol Biol Evol",
   volume   =  33,
   number   =  10,
   pages    = "2735--2743",
   month    =  jun,
   year     =  2016,
   language = "en"
 }
 
 
 Copied 1 BibTeX item to the clipboard View Settings  
BibTeX Items

 @ARTICLE{Numminen2014-as,
   title    = "Two-phase importance sampling for inference about transmission
               trees",
   author   = "Numminen, Elina and Chewapreecha, Claire and Sir{\'e}n, Jukka and
               Turner, Claudia and Turner, Paul and Bentley, Stephen D and
               Corander, Jukka",
   abstract = "There has been growing interest in the statistics community to
               develop methods for inferring transmission pathways of infectious
               pathogens from molecular sequence data. For many datasets, the
               computational challenge lies in the huge dimension of the missing
               data. Here, we introduce an importance sampling scheme in which
               the transmission trees and phylogenies of pathogens are both
               sampled from reasonable importance distributions, alleviating the
               inference. Using this approach, arbitrary models of transmission
               could be considered, contrary to many earlier proposed methods.
               We illustrate the scheme by analysing transmissions of
               Streptococcus pneumoniae from household to household within a
               refugee camp, using data in which only a fraction of hosts is
               observed, but which is still rich enough to unravel the
               within-household transmission dynamics and pairs of households
               between whom transmission is plausible. We observe that while
               probability of direct transmission is low even for the most
               prominent cases of transmission, still those pairs of households
               are geographically much closer to each other than expected under
               random proximity.",
   journal  = "Proc R Soc B",
   volume   =  281,
   number   =  1794,
   pages    = "20141324",
   month    =  nov,
   year     =  2014,
   language = "en"
 }
 
 
 @ARTICLE{Worby2014-zq,
   title    = "The distribution of pairwise genetic distances: a tool for
               investigating disease transmission",
   author   = "Worby, Colin J and Chang, Hsiao-Han and Hanage, William P and
               Lipsitch, Marc",
   abstract = "Whole-genome sequencing of pathogens has recently been used to
               investigate disease outbreaks and is likely to play a growing
               role in real-time epidemiological studies. Methods to analyze
               high-resolution genomic data in this context are still lacking,
               and inferring transmission dynamics from such data typically
               requires many assumptions. While recent studies have proposed
               methods to infer who infected whom based on genetic distance
               between isolates from different individuals, the link between
               epidemiological relationship and genetic distance is still not
               well understood. In this study, we investigated the distribution
               of pairwise genetic distances between samples taken from infected
               hosts during an outbreak. We proposed an analytically tractable
               approximation to this distribution, which provides a framework to
               evaluate the likelihood of particular transmission routes. Our
               method accounts for the transmission of a genetically diverse
               inoculum, a possibility overlooked in most analyses. We
               demonstrated that our approximation can provide a robust
               estimation of the posterior probability of transmission routes in
               an outbreak and may be used to rule out transmission events at a
               particular probability threshold. We applied our method to data
               collected during an outbreak of methicillin-resistant
               Staphylococcus aureus, ruling out several potential transmission
               links. Our study sheds light on the accumulation of mutations in
               a pathogen during an epidemic and provides tools to investigate
               transmission dynamics, avoiding the intensive computation
               necessary in many existing methods.",
   journal  = "Genetics",
   volume   =  198,
   number   =  4,
   pages    = "1395--1404",
   month    =  dec,
   year     =  2014,
   language = "en"
 }
 
 
 @ARTICLE{Worby2016-nt,
   title    = "Reconstructing transmission trees for communicable diseases using
               densely sampled genetic data",
   author   = "Worby, Colin J and O'Neill, Philip D and Kypraios, Theodore and
               Robotham, Julie V and Angelis, Daniela De and Cartwright, Edward
               J P and Peacock, Sharon J and Cooper, Ben S",
   abstract = "Whole genome sequencing of pathogens from multiple hosts in an
               epidemic offers the potential to investigate who infected whom
               with unparalleled resolution, potentially yielding important
               insights into disease dynamics and the impact of control
               measures. We considered disease outbreaks in a setting with dense
               genomic sampling, and formulated stochastic epidemic models to
               investigate person-to-person transmission, based on observed
               genomic and epidemiological data. We constructed models in which
               the genetic distance between sampled genotypes depends on the
               epidemiological relationship between the hosts. A data-augmented
               Markov chain Monte Carlo algorithm was used to sample over the
               transmission trees, providing a posterior probability for any
               given transmission route. We investigated the predictive
               performance of our methodology using simulated data,
               demonstrating high sensitivity and specificity, particularly for
               rapidly mutating pathogens with low transmissibility. We then
               analyzed data collected during an outbreak of
               methicillin-resistant Staphylococcus aureus in a hospital,
               identifying probable transmission routes and estimating
               epidemiological parameters. Our approach overcomes limitations of
               previous methods, providing a framework with the flexibility to
               allow for unobserved infection times, multiple independent
               introductions of the pathogen and within-host genetic diversity,
               as well as allowing forward simulation.",
   journal  = "Ann Appl Stat",
   volume   =  10,
   number   =  1,
   pages    = "395--417",
   month    =  mar,
   year     =  2016,
   language = "EN"
 }
 
 @ARTICLE{Giardina2017-eg,
  title    = "{Inference of Transmission Network Structure from HIV Phylogenetic
              Trees}",
  author   = "Giardina, Federica and Romero-Severson, Ethan Obie and Albert,
              Jan and Britton, Tom and Leitner, Thomas",
   journal  = "PLOS Comput Biol",
  volume   =  13,
  number   =  1,
  pages    = "e1005316",
  month    =  jan,
  year     =  2017,
}

@ARTICLE{Leventhal2012-gz,
  title     = "{Inferring epidemic contact structure from phylogenetic trees}",
  author    = "Leventhal, G E and Kouyos, R and Stadler, T and Von Wyl, V and
               {others}",
  abstract  = "... between different classes of contact structures. Such
               descriptive measures of tree topology have previously been
               successfully used to infer evolutionary processes from
               phylogenetic trees [22]--. Most importantly, the Sackin index
               ...",
  journal   = "PLOS Comput Biol",
  volume   =  8,
  number   =  3,
  pages    = "e1002413",
  publisher = "journals.plos.org",
  year      =  2012
}

@ARTICLE{Frost2013-ie,
  title    = "{Modelling tree shape and structure in viral phylodynamics}",
  author   = "Frost, Simon D W and Volz, Erik M",
  abstract = "Epidemiological models have highlighted the importance of
              population structure in the transmission dynamics of infectious
              diseases. Using HIV-1 as an example of a model evolutionary
              system, we consider how population structure affects the shape
              and the structure of a viral phylogeny in the absence of strong
              selection at the population level. For structured populations,
              the number of lineages as a function of time is insufficient to
              describe the shape of the phylogeny. We develop deterministic
              approximations for the dynamics of tips of the phylogeny over
              evolutionary time, the number of 'cherries', tips that share a
              direct common ancestor, and Sackin's index, a commonly used
              measure of phylogenetic imbalance or asymmetry. We employ
              cherries both as a measure of asymmetry of the tree as well as a
              measure of the association between sequences from different
              groups. We consider heterogeneity in infectiousness associated
              with different stages of HIV infection, and in contact rates
              between groups of individuals. In the absence of selection, we
              find that population structure may have relatively little impact
              on the overall asymmetry of a tree, especially when only a small
              fraction of infected individuals is sampled, but may have marked
              effects on how sequences from different subpopulations cluster
              and co-cluster.",
  journal  = "Philos T R Soc B",
  volume   =  368,
  number   =  1614,
  pages    = "20120208",
  month    =  mar,
  year     =  2013
}

@ARTICLE{Robinson2013-yc,
  title     = "{How the dynamics and structure of sexual contact networks shape
               pathogen phylogenies}",
  author    = "Robinson, Katy and Fyson, Nick and Cohen, Ted and Fraser,
               Christophe and Colijn, Caroline",
  journal   = "PLOS Comput Biol",
  publisher = "Public Library of Science",
  volume    =  9,
  number    =  6,
  pages     = "e1003105",
  year      =  2013
}

@ARTICLE{Sackin1972-bi,
  title     = "{"Good" and "Bad" Phenograms}",
  author    = "Sackin, M J",
  abstract  = "This paper presents a measure for characterizing a phenogram and
               measuring its usefulness.",
  journal   = "Syst Zool",
  publisher = "[Oxford University Press, Society of Systematic Biologists,
               Taylor \& Francis, Ltd.]",
  volume    =  21,
  number    =  2,
  pages     = "225--226",
  year      =  1972
}

@ARTICLE{Colijn2014-jo,
  title    = "{Phylogenetic tree shapes resolve disease transmission patterns}",
  author   = "Colijn, Caroline and Gardy, Jennifer",
  abstract = "BACKGROUND AND OBJECTIVES: Whole-genome sequencing is becoming
              popular as a tool for understanding outbreaks of communicable
              diseases, with phylogenetic trees being used to identify
              individual transmission events or to characterize outbreak-level
              overall transmission dynamics. Existing methods to infer
              transmission dynamics from sequence data rely on
              well-characterized infectious periods, epidemiological and
              clinical metadata which may not always be available, and
              typically require computationally intensive analysis focusing on
              the branch lengths in phylogenetic trees. We sought to determine
              whether the topological structures of phylogenetic trees contain
              signatures of the transmission patterns underlying an outbreak.
              METHODOLOGY: We use simulated outbreaks to train and then test
              computational classifiers. We test the method on data from two
              real-world outbreaks. RESULTS: We show that different
              transmission patterns result in quantitatively different
              phylogenetic tree shapes. We describe topological features that
              summarize a phylogeny's structure and find that computational
              classifiers based on these are capable of predicting an
              outbreak's transmission dynamics. The method is robust to
              variations in the transmission parameters and network types, and
              recapitulates known epidemiology of previously characterized
              real-world outbreaks. CONCLUSIONS AND IMPLICATIONS: There are
              simple structural properties of phylogenetic trees which, when
              combined, can distinguish communicable disease outbreaks with a
              super-spreader, homogeneous transmission and chains of
              transmission. This is possible using genome data alone, and can
              be done during an outbreak. We discuss the implications for
              management of outbreaks.",
  journal  = "Evol Med Public Health",
  volume   =  2014,
  number   =  1,
  pages    = "96--108",
  month    =  jun,
  year     =  2014,
  keywords = "computational modelling; evolutionary epidemiology; genomic
              epidemiology; machine learning"
}

  @Article{ADE4,
    title = {The {ade4} Package -- {I}: One-Table Methods},
    author = {Daniel Chessel and Anne-B\'eatrice Dufour and Jean
      Thioulouse},
    journal = {R News},
    year = {2004},
    volume = {4},
    number = {1},
    pages = {5--10},
    url = {https://cran.r-project.org/doc/Rnews/},
  }
